# Supplementary material for: Predicting short-term mortality in severe cirrhosis: An interpretable machine learning model integrating routine clinical indicators
Source: PLoS One. 2026 Mar 3;21(3):e0328952. doi: 10.1371/journal.pone.0328952 (PMC12956121; doi:10.1371/journal.pone.0328952)
Supplement: S1 File — (XLSX) [file pone.0328952.s007.xlsx]

## Sheet: raw data
order	age	weight	gender	survivalday	survivalmonth	alt_h	alp_h	ast_h	inr_h	creatinine_h	hemoglobin	platelet_h	rbc	wbc_h	myocardial_infarct	congestive_heart_1ailure	peripheral_vascular_disease	cerebrovascular_disease	dementia	chronic_pul2onary_disease	rheumatic_disease	peptic_ulcer_disease	mild_liver_disease	diabetes_without_cc	diabetes_with_cc	paraplegia	renal_disease	malignant_cancer	severe_liver_disease	metastatic_solid_tumor	aids	charlson_co2orbidity_inde13	albumin	sodium	oasis	bun	apsiii	meld	bilirubin_total_h	creat	wbc	alt	ast	ast/alt	bilirubin_total	inr	platelet
1	60	98.6			13	935	51	1139	2.2	1.7	8.4	73	2.64	7.6	0	0	0	0	0	0	0	0	1	0	0	0	0	0	1	0	0	5	2.2	125	36	79	59	28.772	9.6	1.4	6.8	25	60	2.4	24.6	1.9	51
2	58	78.3	2	17	1	27	123	68	2.3	0.8	10.1	65	3.2	3.9	0	0	0	0	0	0	0	0	1	0	0	0	0	0	1	0	0	4	2.5	137	28	20	55	27.168	9.8	0.9	3.5	24	64	2.66667	9.8	1.9	132.748
3	50	113.1	2		13	179	59	571	1.4	1.9	10.9	292	3.54	9.6	0	0	0	0	0	0	0	0	1	0	0	0	0	0	0	0	0	2	3.3	136	31	22	67	18	1.7	1.9	4.7	133	530	3.98496	1.3	1.4	32
4	52	82	2	18	1	70	107	162	2.1	1.3	8.5	279	2.98	9.9	0	0	0	0	0	0	0	0	1	0	0	0	0	0	0	0	0	2	1.6	132	12	31	17	15.673	3.8	1.3	4.7	17	60	3.52941	1.6	1.4	261
5	61	78	2	367	13	209	135	459	3.4	1.8	9.2	114	2.98	9.9	0	1	0	0	0	1	0	0	1	0	0	0	0	0	1	0	0	7	1.8	129	37	51	74	33.32	9.9	1.4	14.9	65	158	2.43077	8.7	2.7	100
6	53	69.6	1		13	74	262	141	2.4	1.3	9.3	432	3.27	8.4	0	0	0	0	0	0	0	0	1	0	0	0	0	0	0	0	0	2	2	135	30	36	43	15	4.1	1.5	21.8	39	68	1.74359	1.4	1.7	115
7	43	86.2	2		13	33	98	38	1.2	0.7	11.8	221	3.87	7.3	0	0	0	0	0	0	0	0	1	1	0	0	0	0	0	0	0	2	3.5	137	28	15	20	8	0.8	0.7	6.2	33	38	1.15152	0.4	1.2	102
8	61	100.35	2		13	572	85	490	1.6	0.8	11.4	137	3.29	9.3	0	0	0	0	0	1	0	0	1	0	1	0	0	1	1	0	0	10	2.9	132	30	42	49	17.584	3.4	0.8	3.5	32	33	1.03125	0.7	1.1	72
9	47	100	1		13	176	281	318	2.2	3.4	10.4	393	2.95	25	0	0	0	0	0	0	0	0	1	0	0	0	0	0	1	0	0	3	2.3	126	43	36	82	33.63	9.8	3.2	12.3	94.6479	232.7	2.45859	5.67371	1.3	229
10	81	82	1	223	12	26	91	55	2.9	1.4	7.7	192	2.57	9.9	0	1	0	0	0	1	0	1	1	1	0	0	0	0	1	0	0	11	2.9	144	18	26	24	21	1.2	1.1	7.9	23	42	1.82609	0.9	2.9	154
11	49	76.6	2		13	73	125	171	1.4	0.7	13.1	99	3.95	4.4	0	0	0	0	0	0	0	0	1	0	0	0	0	0	0	0	0	1	2.96337	134	24	6	26	13	5.6	0.6	3.4	66	171	2.59091	2.1	1.4	77
12	82	53.8	2	8	1	85	103	236	2.2	3.7	15.2	366	6.27	27.9	0	0	0	1	0	0	0	1	1	0	0	0	1	0	1	0	0	11	3.2	135	28	68	44	18.518	5.5	1.4	16.7	20	28	1.4	2.2	1.4	364
13	47	56.4			13	10	136	50	1.5	0.5	7.8	182	2.49	5	0	0	0	0	0	0	0	0	1	0	0	0	0	0	1	0	0	3	2.4	136	27	6	38	12	1.2	0.5	4.5	7	42	6	1.2	1.5	132.748
14	46	72	2	7	1	8	93	24	3.8	3.1	10.5	152	3.3	18.1	0	0	0	0	0	0	0	0	1	0	0	0	0	0	1	0	0	3	3.6	128	30	27	57	32.267	3.6	3.1	16.5	8	24	3	2.3	2.1	152
15	56	55.1	1	2371	13	36	167	107	1.4	1	11.7	304	4.08	9.6	0	0	0	0	0	0	0	1	1	0	0	0	0	0	1	0	0	5	2.7	136	40	25	44	12	5	0.7	16.9	24	66	2.75	1.9	1.3	57
16	56	70.8	2	11	1	30	323	81	15.7	6.7	8.4	67	2.82	8.8	1	0	1	0	0	0	0	0	1	0	0	0	1	0	1	0	0	8	2	120	36	48	60	40	7.9	6.7	0.8	25	55	2.2	0.8	1.9	54
17	71	77.75	2	13	1	56	69	102	1.9	1.2	11.9	107	3.24	9.5	0	0	0	0	0	0	0	0	1	0	0	0	0	1	1	0	0	8	2.3	131	27	30	49	20.178	3.9	0.9	4.3	39	83	2.12821	2.5	1.5	74
18	52	127	2		13	1606	74	2379	1.7	2.6	10	139	3.16	8.7	0	0	0	0	0	1	0	0	1	1	0	0	1	1	0	0	0	8	2.6	129	31	68	63	29.234	3.8	1.2	2.5	43	51	1.18605	1	1.2	53
19	50	99.25	2		13	198	40	306	2.8	4.5	9.3	212	3.02	9.8	0	0	0	0	0	0	0	0	1	1	0	0	0	0	1	0	0	5	2.4	126	25	83	60	40	9.6	1.6	3.3	53	100	1.88679	34.5	1.8	32
20	68	80.1			13	34	102	67	1.4	1.8	10.4	140	3.46	7.5	0	0	0	0	0	0	0	0	1	1	0	0	1	0	1	0	0	8	3	136	48	49	95	16	1.3	1.5	11.9	23	58	2.52174	1	1.2	140
21	77	150			13	24	120	62	1.7	1	9.2	87	3.35	6.6	0	1	0	0	0	0	0	0	1	1	0	0	0	1	1	0	0	10	2.2	137	29	20	45	16	1.8	1	4.4	24	62	2.58333	1.8	1.7	61
22	72	65.5333	2	424	13	10	55	26	1.9	2.5	7.5	335	2.72	8.7	0	1	1	0	0	1	0	0	1	0	0	0	0	0	1	0	0	9	3.1	125	33	71	77	27.386	5.9	2.5	3.7	9	22	2.44444	2.2	1.4	208
23	81	80	1	1	1	27	155.811	101	1.8	1.5	10.9	200	3.34	43.8	0	0	0	0	0	0	0	0	1	0	0	0	0	0	0	0	0	5	2.32758	129	54	36	115	26.016		1.4	43.8	27	101	3.74074	5.67371	1.8	200
24	58	109.5	2	9	1	46	156	81	3.5	4.2	7.7	46	2.42	7.8	0	0	0	0	0	0	0	0	1	1	0	0	0	0	1	0	0	5	3.9	125	32	110	68	37.99	26.1	2.1	3.5	46	81	1.76087	18.9	2.7	40
25	58	163	2		13	137.982	126.737	220.782	1.6	1.3	7.4	243	2.35	9.8	0	0	0	0	0	0	0	0	1	1	0	0	0	0	0	0	0	3	2.8	135	34	71	44	10	1.6	1	5.5	94.6479	232.7	2.45859	0.9	1.2	5
26	33	62.35	1	19	1	48	81	180	7.2	4.8	10.2	133	3.3	9.6	0	0	0	1	0	1	0	0	1	0	0	0	1	0	1	0	0	7	2.3	132	38	105	78	40	9.9	4.7	8.4	94.6479	232.7	2.45859	5.67371	1.5	53
27	35	79.8	1		13	73	649	187	1.7	1.5	8.6	414	2.82	9.9	0	0	0	0	0	0	0	0	1	0	0	0	0	0	0	0	0	1	1.6	129	39	23	68	22.465	6.4	0.5	19	55	104	1.89091	5.3	1.7	91
28	54	93.4	2		13	501	428	660	1.3	1.1	11.2	71	3.97	6.6	0	0	0	0	0	0	0	0	1	0	0	0	0	0	1	0	0	4	3.5	138	25	24	34	14	3.7	1	6.6	92	123	1.33696	2.4	1.83565	60
29	42	86.5	1		13	61	219	160	2.6	0.9	9.7	242	3.16	19.4	0	0	0	0	0	0	0	0	1	0	0	0	0	0	1	0	0	3	2.2	118	30	26	60	28.772	9.9	0.8	17.3	40	160	4	14.8	2.5	187
30	64	86.5	1		13	106	97	167	1.6	2.3	12.5	158	4.36	9.5	0	0	0	0	0	0	0	0	1	1	0	0	0	0	1	0	0	6	2.8	129	26	46	35	28.524	2.3	2.2	9.5	47	68	1.44681	1.8	1.5	120
31	58	76.7	2		13	34	89	56	1.4	1.2	9.9	120	3.33	6.9	0	0	0	0	0	0	0	0	1	0	0	1	0	0	1	0	0	6	2.9	138	37	38	28	13	1.5	0.6	3.7	94.6479	232.7	2.45859	5.67371	1.4	63
32	71	100	2	1	1	60	136	136	3.2	4.8	14.1	128	4	32.4	0	0	0	0	0	0	0	0	1	1	0	0	0	0	1	0	0	7	2.4	141	54	116	121	40	24.9	4.5	22.3	57	115	2.01754	24.9	2.9	91
33	68	50.7	1		13	16	42	47	0.970151	0.5	10.1	105	2.94	5.7	0	0	0	0	0	0	0	0	1	0	0	0	0	0	0	0	0	3	2.8975	142	33	9	34	7	1.3	0.7	5.7	16	47	2.9375	1.3	1.83565	105
34	77	78.6		8	1	27	171	75	2.8	1.2	11.7	194	3.97	8	0	0	0	0	0	1	0	0	1	1	0	0	0	0	0	0	0	6	2.6	129	57	21	43	25.28	2.5	1.1	6.4	27	75	2.77778	0.5	1.5	130
35	75	78	1	24	1	14	71	43	2.4	4	8.1	185	2.63	9.3	0	0	0	0	0	0	0	1	1	1	0	0	1	1	1	1	0	16	2.8	125	33	90	77	25	2.8	3.8	7	12	33	2.75	1.3	1.8	164
36	52	96	1	2	1	6300	291	16760	3.4	2.5	13.5	182	4.58	24.5	0	0	0	0	0	1	0	0	1	0	0	0	0	0	1	0	0	5	3	140	44	28	73	20	5.4	1.1	18.1	51	70	1.37255	0.9	1.3	179
37	51	104.367	2	7	1	69	95	170	5.5	4.7	6.5	64	1.91	9.2	0	0	0	0	0	0	0	0	1	0	0	0	0	0	1	0	0	4	2.54568	130	30	107	83	40	48.2	4.8	7	50	76	1.52	48.2	3.3	51
38	52	82	1		13	1128	475	2179	2.1	3.5	10.2	323	3.59	27.9	0	0	1	0	0	0	0	0	1	0	0	0	0	0	1	0	0	5	2	133	46	79	80	25	5	1	14.5	90	145	1.61111	0.8	1.4	236
39	54	84.3			13	48	155	67	2.8	0.9	9.5	159	5.09	5.5	0	0	0	0	0	0	0	0	1	0	0	0	0	0	1	0	0	4	3.3	136	34	28	42	24.528	4.4	0.8	5.2	48	67	1.39583	3.3	2.8	109
40	62	83.5			13	30	138	53	3	0.6	9.2	101	2.75	8.3	0	0	1	0	0	0	0	0	1	1	0	0	0	1	1	0	0	9	2.8	128	30	16	46	28.287	9.8	0.5	3.9	25	46	1.84	11.5	2.2	66
41	34	89.5	1		13	3585	68	4839	3	5.4	8.6	340	2.75	9.2	0	0	0	0	0	0	0	0	1	0	0	0	1	1	1	0	0	7	1.9	130	42	52	91	37.099	9.3	1.5	7.8	40	142	3.55	9.3	2.1	147
42	59	62.3	1		13	113	113	120	1.6	1	11.6	64	3.28	4.7	0	0	0	0	0	0	0	0	1	0	0	0	0	0	1	0	0	4	2.5	132	21	13	39	14.858	2	0.9	3.2	113	120	1.06195	1.1	1.4	52
43	29	148.8		20	1	61	298	233	4.1	1.4	9.5	78	3.07	9.9	0	0	0	0	0	0	0	1	1	0	0	0	0	1	1	0	0	6	2.4	125	38	84	79	30.336	8.5	0.9	4.7	41	116	2.82927	2.7	2.1	45
44	61	80	1	0	1	155.357	134.632	311.876	1.6	2.4	11.9	79	3.82	7.6	0	0	0	0	0	0	0	0	1	1	0	0	0	0	0	0	0	4	2.77061	133	28	48.6	70	18.3		0.8	7.6	94.6479	232.7	2.45859	5.67371	1.6	79
45	60	71.9	2	49	3	62	144	148	1.6	0.7	11.9	44	3.49	3.7	0	0	0	0	0	1	0	0	1	1	0	0	0	0	1	0	0	7	2	127	26	21	31	23.92	4.3	0.7	3.2	48	111	2.3125	4.3	1.5	25
46	60	94	1	91	6	69	68	95	1.6	0.5	13.3	100	4.45	5	0	0	0	0	0	0	0	0	1	1	0	0	0	1	1	1	0	12	3.3	139	41	15	47	19	7.8	0.5	4.1	59	62	1.05085	4.9	1.6	61
47	51	99.2	2	33	3	145	99	627	6.8	2.7	9.2	105	3.09	9.8	0	0	0	0	0	0	0	1	1	0	0	0	0	0	1	0	0	5	1.6	138	38	51	73	34	7.5	0.6	9	14	48	3.42857	4.2	2	71
48	58	59.4	2		13	228	78	298	2.4	1.2	12.8	303	4.26	9.9	0	0	0	0	0	1	0	0	1	0	0	0	0	1	0	0	0	5	2.3	132	25	25	38	20.178	6.9	1	10.2	227	277	1.22026	1.5	1.1	303
49	58	65	2		13	14	73	43	1.4	0.9	9.1	497	2.96	8.9	0	0	0	0	0	0	0	0	1	0	0	0	0	0	0	0	0	2	2.6	135	33	29	43	14	3.4	0.7	18.8	94.6479	232.7	2.45859	5.67371	1.3	497
50	67	94.3571	2	1828	13	68	510	67	1.4	2	10.1	284	3.2	7.3	0	0	0	0	0	0	0	0	1	1	0	0	1	0	0	0	0	6	2.82443	119	21	52	45	28.524	4.4	2.1	11.6	66	67	1.01515	4.3	1.3	185
51	81	58	2		13	35	125.053	105	1.7	1.1	7.6	279	2.64	8.3	0	1	1	0	0	1	0	0	1	0	0	0	0	0	0	0	0	8	2.82966	129	30	21	32	20.128		1.1	4.7	35	105	3	5.67371	1.83565	177
52	37	99.8	1		13	12	85	39	3.5	1	9.7	191	2.91	9.5	0	0	0	0	0	0	0	0	1	0	0	0	0	0	0	0	0	1	2.6	127	23	14	61	32.63	9	0.6	29.5	12	39	3.25	8	2.8	191
53	66	76.8	2		13	28	30	42	1.2	0.8	9.7	173	2.83	8.4	0	0	0	0	0	0	0	0	1	1	0	0	0	0	1	0	0	6	2.93968	132	31	24	19	9	1.1	0.7	7.8	26	42	1.61538	1.1	1.1	117
54	54	92.4	2		13	14	86	28	4	0.8	8.2	121	2.61	6.6	0	0	0	0	0	0	0	0	1	0	0	0	0	0	0	0	0	2	2.3	131	35	30	39	8	2.8	0.8	6.6	13	21	1.61538	2	1.2	69
55	67	88			13	10	273	44	1.9	0.6	8.3	113	2.46	9.4	0	0	0	1	0	0	0	0	1	0	0	0	0	0	0	0	0	4	1.9	132	37	24	49	11	1.4	0.9	8.2	94.6479	232.7	2.45859	5.67371	1.5	91
56	62	93.5			13	74	255	64	5.7	1.6	11.1	236	4.27	9.5	1	1	0	0	0	0	0	0	1	0	0	0	0	0	0	0	0	5	2.7612	117	24	15	29	37.584	3.6	1.7	9.2	74	64	0.864865	3.6	5.7	222
57	61	122	2	2	1	30	115	91	3	2.6	8.3	66	2.36	15.1	0	0	0	0	0	1	0	0	1	0	0	0	0	0	1	0	0	6	2.28451	125	51	53	108	37.584	13.4	1.7	12.2	30	91	3.03333	13.4	1.83565	31
58	57	76.6	2	1814	13	19	75	103	1.7	1.1	9.2	87	2.51	2.9	0	0	0	0	0	1	0	1	1	0	0	0	0	0	1	0	0	6	2.7	138	22	20	49	19	3.2	0.9	2.9	19	103	5.42105	3.2	1.7	87
59	79	59	1		13	35	108	36	1.5	1.6	14.1	400	4.92	16.6	0	1	0	0	0	0	0	0	1	0	0	0	1	0	1	0	0	9	3.2	138	23	48	36	15	1	1.3	14	35	36	1.02857	0.7	1.5	322
60	52	69	2		13	21	85	25	1.4	1.3	7.9	166	3.43	3.3	0	0	0	0	0	0	0	0	1	1	0	0	0	0	1	0	1	11	3.8	135	25	22	49	17	4.1	1.2	1.8	21	22	1.04762	0.9	1.4	148
61	59	80			13	268	158	313	4.1	1.5	11.4	84	3.08	9.5	0	0	0	0	0	0	0	0	1	0	0	0	0	1	0	0	0	4	2.2	132	44	61	66	34	7.6	0.8	5.4	17	36	2.11765	1.3	1.9	45
62	54	58			13	30	51	85	1.7	0.8	8.2	79	3.04	3	0	0	0	0	0	0	0	1	1	0	0	0	0	0	1	0	0	5	2.89043	136	26	10	38	15.825	2.2	0.6	2.9	30	85	2.83333	2.2	1.7	78
63	50	83.3	2		13	82	145	243	1.5	2.5	8.6	199	3.53	9.7	0	0	0	0	0	0	0	0	1	1	0	0	0	0	0	0	0	3	2.2	128	33	62	52	29.455	4.3	2.5	9.7	82	243	2.96341	3.6	1.5	186
64	81	85	2	5	1	32	201	132	4	2.8	11.1	183	3.61	22.7	0	1	1	0	0	0	0	0	1	1	1	0	1	0	0	0	0	11	2.8	129	54	36	98	40	21.8	2	18.8	18	72	4	10.2	3.1	151
65	70	82	2		13	41	93	99	2.5	1.7	7.6	72	2.39	9.7	0	0	0	0	0	0	0	0	1	0	0	0	0	0	1	0	0	6	3.6	125	30	88	96	30	7.5	1.6	7.4	26	55	2.11538	4.9	2	69
66	58	83	2		13	65	53	155	1.9	1.3	7.9	98	2.67	9.9	0	0	0	1	0	1	0	0	1	0	0	0	0	0	1	0	0	6	2.2	134	37	42	53	22	6.4	1.2	10.6	59	152	2.57627	6.4	1.8	98
67	31	80.6			13	80	117	79	1.7	0.7	11.5	53	3.11	4.3	0	0	0	0	0	0	0	0	1	0	0	0	0	0	1	0	0	3	2.90801	135	26	19	34	14.858	1.9	0.7	2.8	94.6479	232.7	2.45859	1.6	1.7	132.748
68	67	73.7	2	71	3	86	115	100	1.8	5.8	12.3	173	3.83	9.1	0	0	0	0	0	0	0	0	1	0	0	0	1	1	1	0	0	9	3.4	122	32	138	54	34.198	9.7	4.9	10	49	45	0.918367	4	1.4	143
69	56	69	1	20	1	81	130	411	4.2	3	9.9	80	2.99	9.7	0	0	0	0	0	0	0	0	1	0	0	0	0	0	1	0	0	4	2.9	134	34	46	67	29	44.9	0.8	7	81	411	5.07407	16.4	2.1	70
70	58	60.8			13	8	58	16	1.2	8.5	10.6	170	3.44	6.6	0	0	0	0	0	0	0	0	1	0	0	0	1	0	1	0	0	6	3	136	38	50	55	23	1.2	8.1	4.6	8	16	2	1.2	1.2	154
71	69	50.7			13	16	302	42	1.9	4.8	8.2	71	2.94	6	0	0	0	0	0	0	0	0	1	1	0	0	1	0	0	0	0	6	2.70622	136	27	13	71	27.429	2.1	4.5	3.4	16	42	2.625	1.8	1.6	71
72	33	96.4	2		13	133	83	166	4.7	8	8.6	213	2.52	45.9	0	0	0	0	0	1	0	0	1	0	0	0	0	0	1	0	0	4	2.4	130	51	90	104	40	34.8	0.9	32.5	113	99	0.876106	32.4	3.3	182
73	63	92.8	2		13	22	49	60	3.8	2.5	7.8	214	2.25	9.8	0	0	0	0	0	0	0	0	1	0	0	0	0	0	1	0	0	5	1.8	129	35	90	76	29.696	6.2	1.6	27.2	19	43	2.26316	3.6	2.3	205
74	56	86.7			13	43	175	44	1.4	8.6	10.9	110	3.47	4	0	0	0	0	0	0	0	0	1	0	0	0	1	0	0	0	0	4	3.8	137	23	67	32	23	0.3	6.5	4	43	44	1.02326	0.3	1.4	110
75	67	91	2		13	45	83	40	1.4	2.3	10.8	419	3.35	9.5	0	0	0	0	0	1	0	0	1	0	0	0	0	0	0	0	0	4	3.9	136	36	48	57	17.759	0.7	1.5	9.5	18	34	1.88889	0.3	1.1	280
76	68	87.95	2	60	3	114.517	118.922	12.9553	1.3	1.2	13.7	238	4.12	9.4	0	1	0	0	0	0	0	0	1	0	0	0	0	0	0	0	0	4	3.1	130	22	43	25	12		1.3	9.1	94.6479	232.7	2.45859	5.67371	1.3	109
77	62	113.1	2		13	86	126	87	1.7	3.1	9	96	2.97	6	0	1	0	0	0	1	0	0	1	0	1	0	1	0	1	0	0	11	3.2	124	26	156	32	21.63	1	2.6	4.7	94.6479	232.7	2.45859	0.8	1.1	76
78	55	68.7			13	36	190	73	1.6	1.7	11.7	129	4.42	8.1	0	0	0	0	0	0	0	0	1	0	0	0	1	0	1	0	0	6	3.7	130	48	39	73	15	4.3	1	8.1	36	73	2.02778	2.2	1.4	129
79	51	70.5	2		13	1276	48	2488	2.3	2.6	9.8	249	3.1	9.7	0	0	0	0	0	0	0	0	1	0	0	0	0	0	1	0	0	4	2.4	133	27	81	40	26.485	5.6	1.9	5	43	64	1.48837	4.5	2	89
80	67	106.1	2		13	48	218	63	4.7	3.9	10.3	162	3.24	9.6	0	1	0	0	0	0	0	0	1	1	0	0	0	0	1	0	0	7	2	132	64	93	58	34.155	5.5	3.6	35.9	16	33	2.0625	3.9	2.1	39
81	64	68.2	2	137	6	33	258	120	1.8	1.1	10.1	154	3.2	7.5	0	0	0	0	0	1	0	0	1	0	0	0	0	0	1	0	0	6	1.8	125	29	10	41	25.504	3.8	0.9	5.4	33	120	3.63636	3.5	1.6	60
82	51	74.2	2	1	1	45	140	138	3.3	14.4	11.6	206	3.24	15.9	0	1	0	0	0	0	0	0	1	0	0	0	0	0	1	0	0	5	2.5	130	53	113	109	40	47.6	13.8	12.4	94.6479	232.7	2.45859	5.67371	3.3	128
83	50	88.9			13	36	112	92	1.7	1.4	10	73	3.39	5.9	0	0	1	0	0	0	0	0	1	1	0	0	0	0	1	0	0	6	3.9	131	18	24	28	17	5.9	0.9	3	36	86	2.38889	4.8	1.4	34
84	30	67.3			13	119	253	540	3	7.9	9.4	314	2.77	34.3	0	0	0	1	0	0	0	0	1	0	0	0	1	0	1	0	0	6	2.7	127	39	45	75	35.188	8.9	6.7	20.8	77	197	2.55844	2.6	2.6	314
85	61	78.3333	2		13	554	69	671	1.4	0.9	15.5	206	4.77	9.7	0	0	0	0	0	0	0	0	1	1	0	0	0	0	0	0	0	4	2.5	137	32	28	28	13	1.9	0.8	5.6	113	110	0.973451	1	1.1	112
86	68	116	2		13	12	125	38	1.4	1.4	11	289	3.59	20.8	0	0	0	0	0	0	0	0	1	0	0	0	0	0	0	0	0	3	2.73009	137	31	25	46	27	3.4	1.4	20.8	11	26	2.36364	2.1	1.4	267
87	58	88	2	18	1	892	331	3423	3.2	10.2	8.4	158	2.5	30	0	0	0	0	0	0	0	0	1	0	0	0	0	1	1	0	0	6	2.1	130	31	185	89	39.396	32.7	0.8	15.3	45	120	2.66667	23.3	2.2	155
88	52	77	1		13	4640	76	13670	3.1	6.9	7.8	224	2.58	9.5	0	0	0	0	0	0	0	0	1	0	0	0	0	1	0	0	0	4	2.7	127	32	144	55	32	2.8	0.7	4.7	45	56	1.24444	0.7	1.2	99
89	55	66.1	2	5	1	27	203	62	2.4	1.2	10.7	73	3.6	22.9	0	0	0	0	0	1	0	0	1	0	0	0	0	1	0	0	0	5	2.3	128	30	62	42	21.019	2.4	0.7	22.9	27	62	2.2963	2.1	1.4	69
90	47	81.8	1		13	30	70	58	1.7	0.8	10.4	77	3.46	3.8	0	0	0	0	0	0	0	0	1	0	0	0	0	0	1	0	0	3	2.5	137	25	12	28	15	1.9	0.6	3.8	29	50	1.72414	1.9	1.7	72
91	73	77.1	1	358	12	27	68	43	1.4	0.8	11.5	159	3.58	7.3	0	1	0	0	0	1	0	0	1	0	0	0	0	0	1	0	0	8	3.5	135	32	21	26	10	2.1	0.7	4.5	27	40	1.48148	0.9	1.1	83
92	84	75.7	2	3	1	52	104	184	3.7	2.2	14.9	217	4.61	9.5	0	0	0	1	0	0	0	0	1	0	0	0	0	1	0	1	0	12	2.6	136	40	63	93	14	2.7	0.9	9.5	34	66	1.94118	2.6	3.7	217
93	56	115	2	28	1	114	132	168	3.1	2.3	9.6	161	2.44	9.6	0	0	0	0	0	1	0	0	1	0	0	0	0	0	1	0	0	5	2.4	106	26	111	56	33.356	9.6	0.5	7.2	94.6479	232.7	2.45859	5.67371	2.8	108
94	53	81	2	28	1	149	190	305	4.2	1.2	10.6	119	2.86	9.9	0	0	0	0	0	1	0	0	1	0	0	0	0	0	0	0	0	3	2.63336	130	29	14	54	39.33	26.8	1.5	10.1	149	305	2.04698	23.7	4.2	119
95	55	62.2		5	1	14	83	30	2.2	1.1	11.6	128	3.68	9.4	0	1	1	1	0	0	0	0	1	0	0	0	0	0	0	0	0	5	3.8	132	42	34	68	19.125	1.9	0.9	3.8	13	29	2.23077	1.1	2.2	80
96	65	89			13	572	106	695	1.4	1.8	11.7	139	3.61	9.6	0	0	0	0	0	0	0	0	1	0	0	0	0	1	0	0	0	5	2	131	40	85	72	17	2.8	0.9	4.8	210	308	1.46667	2.2	1.1	109
97	70	96	2	8	1	319	166	344	1.8	6.2	11.9	68	3.39	9.7	0	0	0	0	0	1	0	0	1	0	0	0	1	1	1	1	0	15	3.5	130	34	141	82	34.792	25.3	4.7	9	319	344	1.07837	10	1.5	61
98	45	69.3333	1		13	86.7833	118.455	-83.4637	1.3	0.6	9.1	99	2.84	4	0	0	0	0	0	0	0	0	1	0	0	0	0	1	0	0	0	3	3.03167	136	20	12	28	9		0.7	4	94.6479	232.7	2.45859	5.67371	1.3	86
99	58	72.2	2	74	3	45	87	89	2	1.2	10.7	76	3.32	9.4	0	1	0	0	0	1	0	0	1	0	0	0	0	0	1	0	0	6	2.4	134	38	79	45	23	5	1.3	8.1	33	62	1.87879	5	2	132.748
100	72	94.4	2		13	265	108	586	2.1	1.2	9.5	123	3.22	8.3	0	0	0	0	0	0	0	0	1	0	1	0	0	0	1	0	0	8	2.9	126	28	17	36	19.392	3.3	1	8.3	54	105	1.94444	1.8	1.3	117
101	70	77	1		13	64.8925	113.57	-215.079	1.2	0.6	11.1	148	5.43	5.8	0	0	1	1	0	0	0	0	1	0	0	0	0	0	0	0	0	6	3.2	137	16	11	16	7		0.6	4.1	94.6479	232.7	2.45859	5.67371	1.2	116
102	57	126	2	1	1	21	91	45	2.9	4.5	7.6	135	2.5	20.4	0	0	0	1	0	0	0	0	1	0	0	0	0	0	1	0	0	5	2.2	129	56	146	128	40	24.2	4.5	20.1	21	45	2.14286	24.2	2.9	128
103	68	70	2	171	6	26	104	51	2.6	1	11	523	3.53	9.2	0	0	0	0	0	1	0	0	1	0	0	0	0	0	0	0	0	4	3.1	128	53	23	90	20.386	0.9	1	21.2	26	51	1.96154	0.9	2.6	226
104	51	85	2	704	13	44	54	51	1.5	0.8	10	148	3.22	7.5	0	0	0	0	0	0	0	0	1	1	0	0	0	0	1	0	0	5	3.1	138	26	13	17	10	1.5	0.8	5.4	44	51	1.15909	1	1.5	61
105	69	82.2	1		13	28	73	49	1.3	1.2	6.7	229	2.2	8.4	0	0	0	0	0	0	0	0	1	1	0	0	0	0	0	0	0	4	3.2	139	32	61	55	11	1.6	1.2	10.6	28	43	1.53571	0.4	1.3	229
106	62	97	2		13	136	74	501	1.7	1.2	8.5	243	2.79	9.2	0	0	0	0	0	0	0	1	1	0	0	0	0	0	1	0	0	6	2	127	45	31	65	21	9.1	0.8	5.4	136	501	3.68382	8	1.5	39
107	48	111	2		13	30	87	49	2.4	1.7	12.3	108	3.62	9.1	0	0	0	0	0	0	0	0	1	0	0	0	0	0	1	0	0	3	3.4	135	23	32	40	24	7.3	1.7	5.1	30	49	1.63333	3.5	1.6	106
108	50	69.95	1	47	3	24	60	55	3.1	3	9.6	82	3.05	9.5	0	0	0	0	0	0	0	0	1	1	0	0	0	0	1	0	1	11	2.6	125	22	67	50	27.848	9.5	1.3	5.5	24	53	2.20833	1.8	1.6	49
109	78	80.1	1		13	12	50	32	1.1	0.9	9	124	2.58	8.4	0	0	0	0	0	0	0	0	1	0	0	0	0	0	0	0	0	4	2.7	137	29	19	43	9	0.8	1	12.5	94.6479	232.7	2.45859	5.67371	1.1	113
110	64	90.6		1	1	429	146	612	2.8	2	8.1	149	2.75	35.2	0	0	0	0	0	0	0	0	1	0	0	0	0	0	1	0	0	5	2.55477	129	37	52	82	29.98	5	1.4	20	94.6479	232.7	2.45859	5.67371	1.6	149
111	54	60.7	1		13	64	92	110	1.7	0.6	9.3	269	2.62	8.5	0	0	0	1	0	0	0	0	1	0	0	0	0	0	1	0	0	5	3.5	125	23	11	37	24.9	4.1	0.6	4.2	47	110	2.34043	2.4	1.5	70
112	51	54	2		13	71	40	55	1.3	15.9	7.6	280	2.32	7.7	0	0	0	0	0	0	0	0	1	1	0	0	0	0	0	0	0	3	3.8	134	22	257	61	24.122	0.2	17.1	5.3	71	55	0.774648	0.2	1.3	159
113	75	118	2		13	79	183	69	3.7	3.3	8.9	371	2.83	25.7	0	1	0	0	0	0	0	0	1	1	0	0	0	0	0	0	0	6	2.5	132	36	62	61	29	1.9	1.6	18.3	79	69	0.873418	1.3	3.7	247
114	53	65.5			13	14	151	18	1.3	1.5	9.7	308	3.41	9.7	0	0	0	0	0	0	0	0	1	0	0	0	0	0	0	0	0	2	2.8	132	27	12	24	12	0.7	1.5	10.7	94.6479	232.7	2.45859	5.67371	1.3	206
115	60	95.5	2	21	1	106	128	113	4.9	2.2	8.3	101	2.23	9.8	0	1	0	0	0	0	0	0	1	0	0	0	0	0	1	0	0	6	3	126	35	78	95	39	9.3	0.9	13.1	106	102	0.962264	21	3.8	39
116	58	59.4			13	10	77	46	2.1	1.8	6.8	281	2.4	9.9	0	1	0	0	0	1	0	0	1	0	0	0	1	0	0	0	0	6	3.2	135	34	29	44	16	1.4	1.2	5.1	94.6479	232.7	2.45859	5.67371	1.8	281
117	66	77.4		15	1	1022	81	2279	3.5	3	10.1	116	3.2	9.7	0	0	0	0	0	0	0	0	1	1	0	0	1	0	1	0	0	8	2.1	121	40	106	88	40	7.7	1.5	9.6	65	97	1.49231	7.6	2.1	80
118	62	71.85		26	1	39	267	72	2.9	2.8	9.1	123	2.95	5.6	0	0	0	0	0	0	0	0	1	0	1	0	0	0	1	0	0	7	2.9	139	46	162	62	27	2.7	2.2	3.7	22	39	1.77273	1.3	2.9	64
119	62	74	2	758	13	67	49	86	1.2	1.2	10.4	88	3.06	7.4	0	0	0	0	0	0	0	0	1	1	0	0	1	1	1	0	1	16	2.9	134	39	33	41	9	1.4	1.2	7.4	23	22	0.956522	1	1.1	132.748
120	54	82	2		13	94	100	99	1.6	0.9	11.5	212	3.37	6.4	1	0	0	0	0	0	0	0	1	0	0	0	0	0	0	0	0	3	4	136	31	16	28	6	0.6	0.9	6.4	88	99	1.125	0.4	1.1	141
121	41	135.967	2	144	6	16	124	24	1.3	2.9	8.2	222	3.31	6.8	1	1	0	0	0	1	0	0	1	1	0	0	0	0	0	0	0	5	4.3	128	31	70	45	21.98	1.6	2.9	5	12	15	1.25	0.8	1.3	205
122	49	89.4		8	1	1033	211	3004	10.1	1.1	9	225	3.82	9.9	0	0	0	0	0	1	0	1	1	0	0	0	0	0	1	0	0	5	2.6	133	34	22	71	36.528	45	0.2	12.7	1033	3004	2.90803	28.5	4.2	224
123	55	94.3	2		13	75	64	72	2.4	0.8	9.1	169	2.93	8.2	0	0	0	0	0	0	0	0	1	1	0	0	0	0	0	0	0	3	2.4	128	33	20	37	14.782	1.6	0.6	5.7	75	66	0.88	1.1	1.6	86
124	71	120.1	2	6	1	40	93	87	2.1	6.7	11.6	83	3.48	9.7	0	0	0	0	0	0	0	0	1	0	0	0	0	0	1	0	0	6	1.8	132	37	151	94	28.31	2.2	1.1	9.7	40	35	0.875	1	1.7	83
125	62	56			13	70	150	213	2	1.7	9.8	38	3.12	8.8	0	0	0	0	0	0	0	0	1	1	0	0	1	0	0	0	0	6	3.1	136	16	24	43	23	4.2	2.2	5.3	70	213	3.04286	2.7	2	34
126	60	74	2		13	114.855	124.086	100.847	1.2	0.9	9.5	76	2.76	4.2	0	0	0	0	0	0	0	0	1	0	0	0	0	0	1	0	0	5	2.90834	138	29	16	40	9	0.8	1	4.2	94.6479	232.7	2.45859	0.8	1.2	132.748
127	81	110	2	13	1	13	71	22	5.7	4.2	10	577	3.34	19.2	0	0	1	0	0	0	0	0	1	1	1	0	0	0	0	0	0	8	1.8	132	45	123	63	29.98	1	1.1	12.5	13	22	1.69231	0.4	5.7	577
128	59	77	2	53	3	177	111	160	1.3	0.6	10.1	84	3.2	2.2	0	0	0	0	0	0	0	0	1	0	0	0	0	1	1	1	0	10	3.6	136	33	19	53	9	1.3	0.7	1.9	177	160	0.903955	1.3	1.3	59
129	64	64	1		13	117	59	116	1.3	0.6	11.4	72	3.51	3.4	0	0	0	0	0	0	0	0	1	0	0	0	0	1	0	0	0	5	3.2	138	23	12	40	9	1.2	0.7	3.4	117	116	0.991453	0.8	1.3	72
130	66	75.4	2	10	1	172.206	123.907	288.812	2	0.9	11.5	90	3.3	9.6	0	0	0	1	0	0	0	0	1	0	0	0	0	0	0	0	0	4	2.84406	141	33	37	30	15	2.7	0.7	7.6	94.6479	232.7	2.45859	5.67371	1.8	58
131	62	87		56	3	22	140.834	51	2.5	8.8	8.6	130	2.65	8.3	0	0	0	0	0	0	0	0	1	0	0	0	0	0	1	0	0	5	2.5	122	37	148	72	31	9.5	1.1	5.5	12	41	3.41667	10.4	2.5	110
132	57	89.1	1	14	1	51	62	117	4.8	1.7	9.3	180	2.39	9.9	0	0	0	0	0	1	0	0	1	0	0	0	0	0	1	0	0	5	1.6	133	53	41	86	33.924	9.8	0.6	11	51	101	1.98039	7.9	4.8	145
133	52	84	2		13	76.2897	118.215	-121.888	1.2	0.9	14.6	164	4.74	5.8	0	0	0	0	0	0	0	0	1	1	0	0	0	0	0	0	0	3	3.0475	134	19	12	29	8		0.9	5.8	94.6479	232.7	2.45859	5.67371	1.2	164
134	68	108.5			13	147.71	128.934	269.669	2.3	0.9	8.9	208	2.9	9.7	1	0	0	1	0	1	0	0	1	0	0	0	0	0	0	0	0	6	2.80779	134	34	26	50	12		0.9	15.4	94.6479	232.7	2.45859	5.67371	1.7	161
135	79	65.5	2		13	117.561	125.496	110.807	1.2	1.3	11	175	3.56	8	0	0	0	1	0	0	0	0	1	0	0	0	1	0	0	0	0	7	2.90088	140	27	20	45	11		1.3	5.5	94.6479	232.7	2.45859	5.67371	1.1	140
136	61	80.05	2	15	1	36	113	44	1.3	2	8.5	380	2.61	9.2	1	0	0	0	0	1	0	0	1	0	0	0	0	0	0	0	0	5	3.6	128	30	64	47	10	0.5	1.3	2.1	17	20	1.17647	0.4	1.2	110
137	63	81.85	2	1712	13	62	113	72	1.3	0.8	10.9	99	3.59	7.4	0	0	0	0	0	0	0	0	1	1	1	0	0	0	1	0	0	7	3	137	37	19	26	8	1.3	0.8	4.8	94.6479	232.7	2.45859	5.67371	1.2	53
138	56	116.9	2	11	1	32	102	207	3.4	8	8.8	48	3.29	6.8	0	0	0	0	0	0	0	0	1	0	0	0	0	0	1	0	0	4	2.9	131	34	102	80	40	59.4	4.2	3.5	32	101	3.15625	44.2	2.5	40
139	53	93.9	2		13	1086	166	1609	3.9	2.7	9.5	268	2.89	9.7	0	0	0	0	0	0	0	0	1	0	0	0	1	0	1	0	0	6	2.2	130	32	61	43	28.287	6.3	1.6	5.9	61	126	2.06557	3.3	3.9	153
140	47	71.1	1	32	3	50	250	101	3.1	2.1	8.2	193	2.3	29.1	0	0	0	0	0	0	0	0	1	0	0	0	0	0	1	0	0	3	3	128	46	47	65	40	52	1.8	28.1	50	101	2.02	44	2.5	103
141	67	85.3			13	170	547	242	1.7	0.5	10.5	327	3.28	9.5	0	0	0	0	0	0	0	0	1	0	0	0	0	1	1	1	0	11	2.5	126	51	25	77	9	7.1	0.4	3.3	94.6479	232.7	2.45859	5.67371	1.3	132.748
142	87	68.1	1	22	1	32	281	61	2.2	6.1	8.8	256	2.75	9.9	0	0	1	0	0	1	0	0	1	0	1	0	1	0	0	0	0	11	2.6	132	37	140	92	30	5.1	4.5	23.7	15	36	2.4	1.1	1.3	256
143	76	94.15	2		13	37	135	46	1.1	1.9	8.2	127	2.67	9.2	0	1	0	0	0	1	0	0	1	1	0	0	1	0	1	0	0	11	2.7	133	31	40	70	16.65	1.6	2	9.2	94.6479	232.7	2.45859	5.67371	1.1	127
144	24	58.8	2	1	1	89	266	142	1.7	0.7	11.7	167	4.14	9.3	0	0	0	0	0	0	0	0	1	0	0	0	0	1	1	0	0	5	2.3	134	36	9	57	23.808	4.7	1	9.3	62	97	1.56452	2.7	1.7	130
145	70	87.2	2	10	1	390	138	665	4.5	3.8	14.1	81	4.56	9.7	1	1	1	0	0	1	0	0	1	0	0	0	0	0	1	0	0	10	2.3	133	27	76	54	34.594	7.5	2.1	8.9	216	448	2.07407	2.3	4.5	81
146	52	80.175	2	8	1	25	47	113	3.8	1.6	7.7	108	2.06	9.2	0	0	0	0	0	0	0	0	1	0	0	0	0	0	1	0	0	4	2	130	38	30	99	35.168	7.6	2	24.5	94.6479	232.7	2.45859	1.9	3	97
147	64	127.25			13	58	79	156	3.2	2.7	7.5	131	2.27	5.9	0	1	0	0	0	1	0	0	1	1	0	0	0	0	0	0	0	6	3.5	130	32	53	69	40	31.6	1.6	5.3	55	156	2.83636	22.4	3.2	118
148	66	113.4	2	74	3	59	269	223	1.4	2.5	8.3	235	2.1	9.8	0	1	0	1	0	0	0	0	1	0	0	0	0	1	1	0	0	9	1.9	140	39	42	62	21	3	2.5	16.7	59	223	3.77966	1.9	1.4	127
149	69	68.3	2		13	580	433	431	1.5	1.9	10.5	224	3.47	9.6	1	0	0	0	0	0	0	0	1	1	0	0	1	0	1	0	1	15	2.7	128	39	49	54	9	0.8	1.1	11.5	94.6479	232.7	2.45859	5.67371	1.1	127
150	70	65.65	2	5	1	30	58	104	3.3	2.6	12.9	128	3.34	9.3	0	0	0	0	0	1	0	0	1	0	0	0	0	1	0	0	1	13	2.2	121	42	80	91	34.564	6.9	1.6	9.2	27	90	3.33333	6.2	2.8	128
151	45	50	1		13	8	95	20	1.6	0.7	7.9	114	2.26	7.9	0	1	0	0	0	0	0	0	1	1	0	0	0	0	1	0	0	5	2	127	33	14	44	21.24	1.2	0.6	5.5	7	18	2.57143	1.2	1.5	70
152	65	59.65	1		13	33	60	97	1.4	0.7	8.1	100	2.37	9.5	0	0	0	0	0	0	0	0	1	0	0	0	0	1	1	0	0	7	2.90483	136	20	21	44	20	6.3	0.7	4	26	97	3.73077	11.8	1.4	52
153	58	96.2	1		13	23	103	61	1.5	1.3	9	190	3.22	9.9	0	0	0	0	0	1	0	0	1	1	0	0	0	0	1	0	0	6	2.9	133	31	21	32	15.716	3.4	0.8	19.1	23	59	2.56522	2.5	1.2	132.748
154	51	65	2	0	1	215	210	548	6.1	5.4	13	113	3.83	34.5	0	0	0	0	0	0	0	0	1	0	0	0	0	0	1	0	0	4	2.50985	134	27	70	110	40	27.4	4.8	34.5	215	548	2.54884	27.4	6.1	113
155	55	79.85	2	27	1	44	151	167	2.1	1.2	11.3	111	3.29	9.8	0	0	0	0	0	0	0	0	1	0	0	0	0	0	1	0	0	4	2.1	136	36	27	57	27.429	9.9	1.3	10.1	39	159	4.07692	6.6	1.8	92
156	72	85.1	2		13	110.775	118.551	37.3396	1.1	0.9	13.5	119	5.7	8.6	0	0	0	0	0	0	0	0	1	0	0	0	0	0	0	0	0	4	2.96886	136	29	14	22	7		0.9	8.6	94.6479	232.7	2.45859	5.67371	1.1	119
157	51	90.9	1		13	268	67	538	1.6	0.6	4.7	60	1.77	2.9	0	0	0	0	0	0	0	0	1	0	0	0	0	0	1	0	0	4	2.90891	133	28	16	28	14	1.7	0.5	2.5	268	538	2.00746	1.7	1.6	60
158	52	75.75	2	11	1	172	163	886	3	1.6	14.6	176	4.47	8.7	0	0	0	0	0	0	0	0	1	0	0	0	0	1	1	1	0	10	2.7	131	27	72	64	25.495	18.1	1.2	10.3	76	352	4.63158	15.8	1.5	176
159	84	115.5	2	897	13	152.006	125.96	193.563	2.2	1.1	7.6	192	2.58	5.2	0	1	0	0	0	0	0	0	1	0	0	0	1	1	0	0	0	10	2.88622	139	23	51	43	18.726		1.2	3.6	94.6479	232.7	2.45859	5.67371	2.2	156
160	53	94.2	2	8	1	134.61	126.685	232.616	1.2	1.3	13.4	129	4.44	9.1	0	1	0	0	0	1	0	0	1	1	0	0	0	1	0	1	0	11	2.8232	133	38	21	43	7		1.8	9	94.6479	232.7	2.45859	5.67371	1.2	129
161	67	82.8	1	239	12	184.54	128.112	336.327	4.1	0.8	8.1	183	3.13	9.5	0	1	0	0	0	1	0	0	1	0	1	0	0	0	0	0	0	7	2.81376	140	28	17	44	21		1.4	16.5	94.6479	232.7	2.45859	5.67371	2.7	158
162	73	94.9	2		13	18	166	50	1.6	0.9	13	111	3.79	7.9	0	0	0	0	0	0	0	0	1	0	0	0	0	0	0	0	0	4	3.3	137	38	14	31	14	1.7	0.8	4.6	14	45	3.21429	5.67371	1.6	74
163	76	82		9	1	18	65	34	3	2.2	12.4	119	3.59	8.5	0	1	0	0	0	0	0	0	1	1	0	0	0	0	1	0	0	8	3.5	131	47	37	78	30.66	4.2	0.7	7.9	18	34	1.88889	2.3	1.4	104
164	36	85	1		13	265	50	364	3	8.2	9.6	360	3.18	9.8	0	0	0	0	0	0	0	0	1	0	0	0	1	0	1	0	0	5	2.2	117	29	103	76	39.165	9.6	3.9	8.6	67	127	1.89552	3	1.7	111
165	52	55.2	1		13	14	144	48	1.7	1.1	7.9	155	2.78	8.4	0	0	0	0	0	0	0	1	1	0	0	0	1	0	1	0	0	7	2.6	133	32	26	25	11	0.9	1.1	10.4	94.6479	232.7	2.45859	5.67371	1.3	64
166	73	83.7	2	1	1	3165	92	2136	4.6	2.6	10.3	131	3.18	53.6	0	0	0	0	0	1	0	0	1	0	0	0	0	0	1	0	0	7	2.70016	141	27	66	78	26	3.4	1.4	53.6	1453	1043	0.717825	2.3	2.2	131
167	63	118	1	3162	13	21	120	64	12.8	2.7	10	1353	3.62	45.9	0	0	0	0	0	0	0	0	1	0	1	0	0	0	0	0	0	5	2	125	23	44	65	31.719	0.8	1	20.6	94.6479	232.7	2.45859	5.67371	2.7	806
168	68	93		6	1	25	109	34	3.9	7.6	11.4	205	4.2	9.6	1	0	0	0	0	1	0	0	1	0	0	0	0	0	0	0	0	5	1.8	132	43	73	83	35	0.7	5.8	10.3	25	34	1.36	0.5	1.3	168
169	66	92.1	1	84	3	31	156	52	1.4	3.7	12	87	3.65	9.1	0	0	0	0	0	1	0	0	1	1	0	0	0	0	1	0	0	7	3.2	135	37	102	52	23	1.3	3.7	7.4	20	30	1.5	1	1.2	60
170	56	58.1			13	238.578	132.361	561.422	3.4	1.3	8.6	266	2.81	8.1	0	0	0	0	0	1	1	0	1	0	0	0	1	0	1	0	0	8	2.70186	136	33	80	49	27		1.3	8.1	94.6479	232.7	2.45859	5.67371	3	132.748
171	54	75	2		13	84.5294	119.248	-66.0402	1.1	0.7	12	126	3.79	8	0	0	0	0	0	1	0	0	1	1	0	0	0	0	0	1	0	10	3.01136	137	23	19	30	7		0.7	7.4	94.6479	232.7	2.45859	5.67371	1.1	114
172	79	107.15	1	52	3	14	115	27	1.4	6.6	7.9	610	2.63	9.5	0	1	1	0	0	0	0	0	1	1	0	0	1	0	0	0	0	9	2.5	126	45	122	100	9	1.4	1.2	16.7	11	14	1.27273	1.4	1	441
173	36	75.7	1		13	45	68	71	2.1	0.7	9.4	45	2.82	7.3	0	0	0	0	0	0	0	0	1	0	0	0	0	0	1	0	0	3	2.6	140	37	20	55	20	4	0.5	7.3	45	71	1.57778	3.7	2.1	45
174	36	75.7	1		13	45	68	71	2.1	0.7	9.4	45	2.82	7.3	0	0	0	0	0	0	0	0	1	0	0	0	0	0	1	0	0	3	2.6	140	37	20	55	20	4	0.5	7.3	45	71	1.57778	3.7	2.1	45
175	75	83.5	1		13	28	61	74	1.7	2.4	12.3	78	3.65	9.7	1	0	0	0	0	0	0	0	1	1	0	0	1	0	0	0	0	8	2.2	137	44	47	52	19	0.9	1.5	10	25	35	1.4	0.6	1.7	78
176	40	61.7	1		13	40	221	196	1.5	0.5	7.7	261	2.01	13.6	0	0	0	0	0	0	0	0	1	0	0	0	0	0	1	0	0	3	2.9	139	30	6	45	16	4.7	0.5	13.6	40	177	4.425	4.7	1.5	212
177	55	100	1	24	1	122	58	391	6	8.1	5.6	146	1.89	9.9	0	0	0	0	0	0	0	0	1	0	0	0	0	0	1	0	0	4	2.7	133	42	87	85	40	31.9	6.3	10.6	34	93	2.73529	20.9	3.1	113
178	51	96.4	2		13	61.8733	116.319	-187.193	0.699647	0.7	11.8	250	3.88	15.4	0	0	0	0	0	1	0	0	1	1	0	0	0	0	0	0	0	4	3.08366	133	18	11	25	6		1	15.4	94.6479	232.7	2.45859	5.67371	1.83565	250
179	52	125.1	1		13	41	103	113	1.7	3.6	8.6	190	2.81	9.8	0	1	0	0	0	0	0	0	1	1	0	0	1	0	1	0	0	8	2.3	127	26	112	58	24.97	9.7	1.9	3.5	21	38	1.80952	1.8	1.5	44
180	65	105.2	2	12	1	376	127	1973	4	9.6	8.1	137	2.72	9.7	0	0	0	0	0	0	0	0	1	0	0	0	0	1	1	0	0	7	2.2	128	32	96	92	40	42.8	1.7	9.7	55	163	2.96364	37.9	2.5	84
181	52	85	2	2	1	61	94	334	2.7	4.7	9.7	147	3.17	8.7	0	0	0	1	0	0	0	0	1	0	0	0	0	0	1	0	0	5	2	132	51	106	137	40	3.3	4.3	8.7	61	334	5.47541	3.3	2.1	144
182	81	67	2	28	1	35	333	50	3.9	1.2	10.3	129	3.28	5.7	0	1	1	0	0	1	0	0	1	1	0	0	0	1	0	1	0	15	1.9	137	46	16	52	20	17.2	1	4	26	32	1.23077	10.3	1.3	86
183	86	72.3	2	34	3	138.467	120.72	110.726	1.4	1.2	9.1	106	3.05	2.5	0	0	1	0	0	0	0	0	1	0	0	0	0	1	1	0	0	10	2.94686	135	24	29	27	14.772		1.2	2.3	94.6479	232.7	2.45859	5.67371	1.4	102
184	62	103.9	2		13	85	106	133	1.2	1.5	7.4	115	2.45	9.5	0	0	0	0	0	0	0	0	1	1	0	0	0	0	0	0	0	4	3.2	138	34	40	41	20	3	0.2	9.5	85	133	1.56471	1	1.2	34
185	63	95	2	229	12	33	69	32	1.2	1	10.8	254	3.62	9.2	1	0	0	0	0	0	0	0	1	0	0	0	0	0	1	0	0	6	2.8	135	25	30	39	13	3.1	0.9	8.2	20	25	1.25	3.1	1.2	169
186	57	75.3	1	19	1	91	104	154	2.7	1	10.8	49	2.93	9.2	0	0	0	0	0	0	0	1	1	0	0	0	0	0	1	0	0	5	2.3	131	31	34	54	24.135	9.5	1	5.7	51	97	1.90196	7.1	1.9	32
187	56	70	2		13	231	63	383	1.2	0.9	9.6	151	2.62	6.8	0	0	0	0	0	0	0	0	1	0	0	0	0	0	0	0	0	2	3.8	136	24	16	28	9	1.3	0.8	4.3	168	383	2.27976	1.3	1.2	101
188	79	85.5	2	5	1	69	39	164	4.1	3.9	10.2	237	2.95	9.4	1	0	1	0	0	0	0	0	1	1	0	0	0	0	1	0	0	9	3.3	134	42	158	101	40	42	2.3	3.6	21	39	1.85714	3.8	1.3	237
189	59	83.7			13	54	60	47	0.756488	1	12.6	388	3.61	9.4	0	0	0	0	0	1	0	0	1	0	1	0	0	0	0	0	0	5	4.2	134	23	26	32	6	0.2	0.8	6.1	54	47	0.87037	0.2	1.83565	277
190	45	79	1	129	6	71	188	123	2	6.8	10.1	187	3.2	9.6	0	0	0	0	0	0	0	0	1	1	0	0	1	0	1	0	0	6	2.6	121	46	118	64	31.719	3.3	2.2	4.2	71	110	1.5493	1.8	1.7	81
191	44	76.9			13	131	906	77	1.9	2.3	8	316	3	17.4	0	1	0	0	0	0	0	0	1	1	0	0	0	0	0	0	0	3	2.4	138	28	59	88	24	6.6	2	15.4	131	77	0.587786	4.7	1.6	277
192	54	100.65	2	3	1	87	138	234	3.3	4.8	6.9	78	2.11	9.9	0	0	0	0	0	0	0	0	1	0	0	0	0	0	1	0	0	4	3.5	138	42	97	86	40	52.3	3.6	8.3	54	109	2.01852	44.3	1.9	69
193	68	86.3333			13	86	84	164	2.5	2.6	10.1	125	3.38	8.8	1	0	0	0	0	1	0	0	1	0	0	0	0	0	1	0	0	7	2.7	124	36	104	65	39	8.7	1.6	1.7	43	37	0.860465	23	2.3	48
194	82	73.5	2	16	1	48	131.796	76	2.8	1.1	7.5	57	2.76	8.5	0	1	0	1	0	0	0	0	1	0	0	0	0	1	1	0	0	11	2.6	139	40	80	51	16	2.1	1.1	10	29	65	2.24138	1.6	1.8	47
195	55	94.6	1	1414	13	46	47	120	2.6	0.9	9	131	2.58	7.2	0	0	0	0	0	0	0	0	1	0	0	0	0	0	0	0	0	2	2.6	133	36	33	52	27.386	16.7	0.6	5.2	94.6479	232.7	2.45859	5.67371	2.6	49
196	44	66.05	2	1	1	15	104	60	3.9	2	9.9	41	2.63	4.5	0	0	0	0	0	0	0	0	1	0	0	0	0	0	1	0	0	3	4.4	135	41	22	79	36.264	7.3	1.2	3.9	94.6479	232.7	2.45859	5.67371	3.7	32
197	44	59	2	1219	13	40	115	79	2	0.7	12.3	79	4.27	4.6	0	0	0	0	0	0	0	0	1	0	0	0	0	0	1	0	0	3	2.5	133	21	10	27	15.673	2.6	0.5	4.6	31	72	2.32258	2.6	1.8	60
198	33	97.237	1	18	1	61	83	221	4.5	5.7	8.7	146	2.52	9.7	0	0	0	0	0	0	0	0	1	0	0	0	0	0	1	0	0	3	2.2	128	28	25	76	40	32.2	2.1	9.6	17	46	2.70588	18.8	4.5	137
199	46	140.5	2	16	1	186	129	1069	2.9	6	7.6	224	2.11	9.8	0	0	0	0	0	0	0	0	1	0	0	0	0	0	1	0	0	3	1.8	120	37	142	94	40	22.6	3.4	55.8	186	643	3.45699	12	2	208
200	59	119.6	2		13	72	152	101	1.6	1.4	12.6	85	3.53	5.4	0	0	0	0	0	1	0	0	1	1	0	0	0	0	0	0	0	4	2.824	135	27	31	49	19.452	3.9	1.3	12.7	50	63	1.26	2.7	1.5	85
201	60	85.6	1	364	12	10	201	68	3.9	4.6	10.4	265	3.94	9.9	0	0	0	0	0	1	0	0	1	0	0	0	1	0	1	0	0	8	2.3	128	42	94	79	40	9.6	4.1	16.1	6	19	3.16667	2.4	3.9	256
202	62	83.9			13	88	32	162	2	2.6	10.2	530	3.41	8.3	0	0	1	0	0	0	0	0	1	0	0	0	0	0	0	0	0	4	2.4	121	46	50	65	24	1.5	1.1	22.5	18	31	1.72222	0.7	1.4	271
203	63	67.5	1		13	94	46	136	1	0.6	11.6	223	4.29	9.8	0	0	0	0	0	0	0	0	1	0	0	0	0	1	0	0	0	5	3	133	26	16	46	6	1	0.6	9.8	45	63	1.4	0.7	1	132.748
204	62	82	2	3392	13	154.961	123.797	187.578	2.1	1.2	9.8	110	3.83	6.2	0	1	0	0	0	0	0	0	1	1	0	0	0	0	1	0	0	7	2.90143	137	24	25	35	18		1.3	4.2	94.6479	232.7	2.45859	5.67371	2	93
205	77	86.1	2		13	12	63	18	1.4	1.6	10.2	457	3.6	9.7	1	0	0	0	0	1	0	0	1	0	0	0	0	0	0	0	0	6	2.80983	132	37	25	43	10	1	1.3	10.6	12	18	1.5	1	1.2	284
206	48	82.3	1		13	35	85	86	1.6	0.6	9	47	3.26	5.6	0	0	0	0	0	0	1	0	1	0	0	0	0	0	1	0	0	4	3.1	132	26	16	28	16	2.9	0.6	5.6	35	86	2.45714	2.9	1.6	46
207	71	75.2		14	1	15	76	62	4.8	1.9	7.1	45	2.16	9.4	0	0	1	0	0	1	0	0	1	0	0	0	0	0	1	0	0	8	2.2	142	43	55	80	35	8	1.8	19.2	15	35	2.33333	2.4	3.7	39
208	53	82	2	5	1	60	159	229	4.8	3.8	7.6	127	2.49	13.8	0	0	0	0	0	0	0	0	1	1	0	0	0	0	1	0	0	5	2.4	137	37	33	68	6	7	2.8	12.2	60	229	3.81667	5.3	3.4	127
209	64	114.3	2		13	14	142	27	1.6	3.3	7.6	153	2.32	9.8	1	0	0	0	0	0	0	0	1	0	0	0	0	0	1	0	0	6	4.1	142	24	94	55	27	5.1	3.2	9.8	94.6479	232.7	2.45859	5.67371	1.6	153
210	63	106		2	1	17	108	50	4.7	2.7	8.8	24	2.65	11.1	0	0	0	1	0	0	0	0	1	1	0	0	0	0	1	0	0	7	2.6	135	39	106	74	40	16.6	2.7	10.1	17	46	2.70588	16.6	4.7	22
211	62	50.8	1		13	23	356	46	5.6	1.1	10.9	368	3.33	9.6	0	1	0	0	0	1	0	0	1	0	0	0	0	0	0	0	0	5	3.2	136	28	18	39	23	0.5	1	13.5	23	46	2	0.5	3.7	368
212	55	59.8	1	9	1	70	83	205	2.6	3.6	9	173	2.33	26.8	0	0	0	0	0	1	0	0	1	0	0	0	0	0	1	0	0	5	3.1	127	40	99	95	38	41.2	1.5	22	94.6479	232.7	2.45859	5.67371	1.9	173
213	67	60.4	2		13	11	60	24	1.6	1.6	8.4	77	2.59	5.4	0	0	0	0	0	1	0	0	1	0	0	0	1	0	0	0	0	6	2.63552	135	36	35	66	26.112	4.4	2	1	10	13	1.3	4.4	1.6	13
214	44	117.5	2	19	1	1365	174	4792	6	2.7	9.7	187	2.97	9.9	0	0	0	0	0	0	0	0	1	0	0	0	0	0	1	0	0	3	2.4	133	33	32	78	40	9.6	2.6	7.4	1365	4792	3.51062	8.2	6	168
215	59	138	1		13	390	109	887	1.6	1	10.6	172	3.51	9.8	0	0	0	0	0	0	0	0	1	0	0	0	0	0	1	0	0	4	2	134	34	22	31	9	5.4	0.9	6	94.6479	232.7	2.45859	5.67371	1.3	152
216	56	55			13	114.365	126.845	130.667	1.2	0.7	11.6	640	3.54	9.9	0	0	0	0	0	0	0	0	1	0	0	0	0	0	0	0	0	2	2.87561	132	30	11	49	9		0.7	4.4	94.6479	232.7	2.45859	5.67371	1.2	53
217	61	96.4	2	1803	13	33	110	54	1.6	0.8	11	59	3.12	4.2	0	0	0	0	0	0	0	0	1	1	0	0	0	0	1	0	0	6	2.9	137	42	21	30	16	3.7	0.8	3.9	28	54	1.92857	3.7	1.5	51
218	59	87.2	2	5	1	34	119	66	1.8	2.8	8.8	69	2.5	8.2	0	0	0	0	0	0	0	0	1	0	0	0	0	0	1	0	0	4	2.9	138	20	63	52	28	9.8	2.6	8.2	34	66	1.94118	9.8	1.4	58
219	61	96.6		3	1	79	20	201	2.2	2.2	10.8	98	3.38	8.4	0	0	0	0	0	0	0	0	1	0	0	0	1	1	0	0	0	7	1.9	134	54	34	134	30	3.1	2.2	6.8	21	75	3.57143	10.6	1.9	53
220	50	60	2	2	1	28	47	43	3	1.2	7.4	201	2.28	9.5	0	0	0	0	0	0	0	0	1	0	0	0	0	0	1	0	0	4	1.3	121	38	36	77	29.128	2.5	0.9	13.9	28	43	1.53571	2.5	3	201
221	75	97.1	2	3	1	170	88	399	2.2	3.3	9.8	284	3.67	22.4	0	0	1	0	0	0	0	0	1	0	0	0	0	0	0	0	0	5	2.69491	138	36	46	52	23	1.4	1.9	22.4	170	399	2.34706	1.4	2.2	284
222	73	107	1		13	76.4847	117.134	-142.464	1.7	0.7	11.4	368	3.69	9.3	0	0	0	0	0	0	0	0	1	1	0	0	0	0	0	0	0	5	3.06781	133	17	20	26	9		0.6	8.9	94.6479	232.7	2.45859	5.67371	1.3	354
223	73	54.4	2	8	1	197	35	393	1.5	3.8	10.9	432	3.73	18.4	0	0	0	0	0	0	0	0	1	0	0	0	0	1	0	0	0	6	2.9	118	42	68	79	30.336	1	1.1	13.5	49	65	1.32653	0.9	1.3	369
224	58	136.45	2		13	11	89	18	1.4	2.3	9.5	384	2.96	8.8	0	1	0	0	0	1	0	1	1	0	0	0	0	0	0	0	0	5	2.4	120	43	44	42	12	0.4	1.4	16.8	11	18	1.63636	0.4	1.2	249
225	35	92.5	2	14	1	95	215	245	3.4	8.4	12.7	209	3.63	41	0	0	0	0	0	0	0	0	1	0	0	0	0	0	1	0	0	3	3	126	17	150	73	40	52.6	1.1	33.8	95	245	2.57895	36.2	2.9	209
226	66	97.8	2		13	41	48	115	1.5	1.2	13.1	121	3.78	9.6	0	0	1	1	0	0	0	0	1	1	0	0	0	0	1	0	0	8	2.8	133	30	17	60	18	4.9	1.3	7.2	34	115	3.38235	2.5	1.5	81
227	74	77.4			13	23	325	24	1.3	1	10.5	193	3.09	9.6	0	1	0	0	0	0	0	0	1	1	0	0	1	1	0	1	0	14	2.2	130	31	25	51	18.346	2	1.1	10.3	23	24	1.04348	1.3	1.3	171
228	63	50	1	31	3	111	77	96	2.3	0.5	8.8	306	2.77	9.8	0	0	0	1	0	0	0	1	1	0	0	1	0	0	1	0	0	9	2	136	35	43	48	8	8	0.5	3.3	61	67	1.09836	3.1	1.6	127
229	92	56.5	1		13	48	66	66	1.2	0.7	12	189	4.13	9.4	1	0	0	0	0	1	0	0	1	0	0	0	0	0	0	0	0	7	4.3	136	25	22	36	9	1.1	0.7	5.6	48	48	1	0.6	1	175
230	52	77.1	2	838	13	37	160	72	1.7	0.8	10.2	60	3.09	3.3	0	0	0	0	0	0	0	0	1	0	0	0	0	0	0	0	1	8	2.85882	137	30	12	43	13	1.2	0.9	2.9	37	72	1.94595	1.2	1.7	55
231	47	96			13	49	162	132	3.5	1	10.1	80	3.2	8.6	1	0	0	0	0	0	0	0	1	1	0	0	0	0	1	0	0	5	3.1	132	17	25	45	28.716	7.3	1	2.6	43	132	3.06977	6.8	3.1	32
232	62	56.4	1	6	1	36	215	127	2.3	3.6	11	257	2.95	21.7	0	0	0	0	0	0	0	0	1	0	0	0	0	0	1	0	0	5	2	119	43	35	100	36.98	24.6	3	19.3	36	127	3.52778	21.8	1.7	190
233	69	59.2	1	2279	13	72	152	84	1.2	0.9	8.2	503	2.73	9.9	0	0	0	0	0	1	0	0	1	1	0	0	0	0	0	0	0	5	3.3	133	41	43	65	6	0.7	1	15	94.6479	232.7	2.45859	5.67371	1.2	208
234	62	139.4			13	220.824	125.57	407.509	2.3	0.8	7.2	169	2.69	6.2	0	0	0	0	0	0	0	0	1	1	0	0	0	0	0	0	0	4	2.81928	137	26	13	31	27	1.6	0.7	5.3	94.6479	232.7	2.45859	5.67371	2.3	169
235	43	93.6	1		13	57	243	172	1.6	8	12.2	42	3.62	6.2	0	0	0	0	0	0	0	0	1	0	0	0	1	0	0	0	0	3	2.5	127	16	62	56	33.3	3.9	4.6	6.2	57	172	3.01754	3.9	1.6	42
236	83	113	2		13	141.372	124.307	180.346	1.491	1	13.4	157	3.88	5.6	0	0	1	0	0	1	0	0	1	0	0	0	0	0	0	0	0	7	2.8841	139	29	21	37	13		0.9	5.2	94.6479	232.7	2.45859	5.67371	1.83565	124
237	71	67.4			13	11	100	40	1.2	2.4	6	431	1.92	9.9	0	1	1	0	0	0	0	0	1	0	1	0	1	1	0	0	0	12	3.1	133	31	80	53	26.485	4	3.1	9.9	94.6479	232.7	2.45859	4	1.83565	431
238	61	112.8	2		13	161.579	129.109	339.498	1.41638	1.2	14	194	4.38	9.5	0	1	0	0	0	1	0	0	1	0	0	0	0	0	1	0	0	7	2.77119	136	39	26	47	11		1.1	7.5	94.6479	232.7	2.45859	5.67371	1.83565	187
239	46	110.2	2		13	64	79	111	1.5	0.9	9.6	56	2.9	7.4	0	0	0	0	0	0	0	0	1	0	0	0	0	0	1	0	0	3	2.4	134	28	21	51	16	3.6	0.6	6.4	64	111	1.73438	3.4	1.5	41
240	60	112.65	2	8	1	104	263	155	4.4	4.5	8.9	117	2.43	8.9	1	0	0	0	0	0	0	0	1	1	0	0	0	0	1	0	0	7	2.9	133	30	88	78	32.792	6.7	1.7	4.7	104	155	1.49038	4.3	1.2	86
241	64	79.4	2		13	18	114	38	1.3	1.2	14.1	370	4.99	9.6	0	0	0	0	0	0	0	0	1	0	0	0	0	0	0	0	0	3	3.8	126	43	31	48	10	0.9	1.2	17.8	18	38	2.11111	0.9	1.1	353
242	59	78.4	2	2	1	686	94	2887	3.8	2	12.4	141	3.76	8.8	0	1	0	1	0	1	0	0	1	0	0	0	0	0	0	0	0	5	2.6	135	44	15	77	33.231	7.4	1	8.8	21	42	2	2.6	1.6	141
243	72	70		19	1	603	135	1908	10.6	2.6	10.1	135	3.2	9.6	0	0	0	0	0	1	0	0	1	0	0	0	0	1	0	0	0	7	1.9	128	46	94	96	40	9.9	1.3	16.8	86	114	1.32558	9.8	1.9	74
244	83	93.3	2		13	50	70	44	1.1	0.6	11.6	172	3.89	9.5	0	0	0	0	0	0	0	0	1	1	0	0	0	0	1	0	0	8	2.84848	137	37	13	37	7	0.6	0.8	11.8	50	44	0.88	0.6	1.1	161
245	59	78	1	146	6	26	103	70	1.8	2	9.6	310	2.77	9.5	0	0	0	0	0	0	0	0	1	1	0	0	0	0	1	0	0	5	2.3	120	28	50	60	29.732	9.5	1	6.9	12	37	3.08333	11.3	1.7	203
246	49	127.8	2	128	6	16	184	27	2.1	1.3	10.1	102	3.03	8.7	0	0	1	0	0	0	0	0	1	1	0	0	0	0	1	0	0	5	3.1	131	26	47	80	21.63	4.2	1.1	8.7	13	20	1.53846	4.2	1.7	35
247	53	105	2		13	36	50	124	2.1	2.8	8.1	233	2.9	9.9	0	0	0	0	0	0	0	0	1	1	0	0	0	0	1	0	0	5	3.3	132	36	52	48	24	2.8	2.3	10.3	15	63	4.2	2	1.9	188
248	84	93.55	1	31	3	20	222	34	4.2	3.9	8.7	199	2.98	9.9	0	1	0	0	0	1	0	1	1	0	0	0	1	0	0	0	0	10	2.3	129	28	74	55	33	5.9	3.8	11.3	15	21	1.4	5.9	1.8	89
249	65	49.4	1	102	6	20	57	42	2.2	1.3	7.6	127	2.21	9.8	0	0	0	0	0	0	0	0	1	0	0	0	0	0	1	0	0	5	2	131	45	16	58	22.356	1.1	1.3	13.4	11	39	3.54545	1	2.2	120
250	55	80	2	36	3	51	100	172	3.5	2.7	8.8	200	2.71	9.7	0	0	0	1	0	0	0	0	1	0	0	1	1	1	1	0	1	17	1.9	128	34	77	88	40	9.2	1.9	5.7	45	150	3.33333	4.2	3	172
251	40	77.7	1	17	1	112	144	124	3.6	1.2	7.2	62	2.23	8.9	0	0	0	0	0	0	1	0	1	0	0	0	0	0	1	0	0	4	2.1	131	36	70	84	28.772	8.9	0.9	18.3	49	36	0.734694	3.5	2.9	30
252	34	95.25	2		13	297	56	623	6.1	1.3	10.1	165	3.2	8.3	0	0	0	0	0	0	0	0	1	0	0	0	0	0	0	0	0	1	2.8	126	19	48	49	33.462	7.1	1.1	6.8	150	164	1.09333	7.1	6.1	87
253	81	98	2	5	1	14	65	15	1.8	3.4	7.5	213	3.03	9.4	0	1	1	0	0	1	0	0	1	1	0	0	1	0	0	0	0	11	2.64046	136	41	95	53	23	0.8	2.2	6	94.6479	232.7	2.45859	5.67371	1.3	132.748
254	87	69.5	2		13	144	343	63	1.7	3.4	10.2	230	3.08	4.8	1	1	1	1	0	1	0	0	1	0	0	0	1	0	0	0	0	12	3.1	129	29	65	47	26.016	1.8	3.4	4.8	144	63	0.4375	1.3	1.2	126
255	53	55	1	40	3	5	95	10	2.4	1	8.3	301	2.7	6.3	0	0	0	0	0	0	0	0	1	0	0	0	1	0	0	0	0	4	2.2	132	24	24	48	19.96	0.7	1	6.3	5	10	2	0.2	1.3	292
256	83	57.9	1	6	1	1972	268	2973	6.2	2.1	12.6	118	3.81	9.9	0	0	0	0	0	0	0	0	1	1	0	0	0	1	0	0	0	8	1.7	126	42	26	69	14	2.3	0.8	3.9	59	90	1.52542	0.6	1.7	110
257	51	95.4	1	817	13	305	48	845	3.2	6.6	10.1	569	3.35	9.9	0	0	1	0	0	0	0	0	1	0	0	0	1	0	1	0	0	7	1.8	128	38	43	90	8	3.7	2.1	11.6	18	75	4.16667	23.1	2.3	131
258	58	101.45	2		13	45	94	40	1.1	1.6	13.9	99	4.44	7.6	0	0	0	0	0	1	0	0	1	0	0	0	0	0	0	0	0	3	3.4	141	34	26	34	12	0.4	1.6	7.6	45	40	0.888889	0.4	1.1	99
259	60	62	1	4	1	37	103	49	3.7	6	10.8	169	3.64	7.1	0	0	0	0	0	0	0	0	1	1	0	0	0	0	0	0	0	4	2.55557	125	40	38	87	24.376	0.3	6.5	18.4	37	49	1.32432	0.3	1.2	169
260	24	59.8			13	49	56	48	1.1	0.8	10.9	457	4.27	7.9	0	0	0	0	0	0	0	0	1	0	0	1	0	0	0	0	0	3	3	134	26	12	23	6	6.9	0.6	6.9	49	43	0.877551	6.9	1.1	339
261	68	91.3	1	5	1	37	65	88	2.5	5.9	10	66	2.65	9.8	0	0	0	0	0	0	0	0	1	0	0	0	0	0	1	0	0	5	3.2	142	42	84	74	34	6.3	4.3	11.5	35	88	2.51429	5.9	1.9	66
262	40	85	1	13	1	54	171	79	1.9	0.9	9.9	270	2.78	9.9	0	0	0	0	0	1	0	0	1	0	0	0	0	0	0	0	0	2	1.8	136	48	8	85	12	6.5	1.1	5.5	54	55	1.01852	6.5	1.9	205
263	50	63.7	1		13	34	380	265	1.6	0.5	11.6	292	3.12	9.8	0	0	0	0	0	0	0	0	1	0	0	0	0	0	1	0	0	4	2.5	136	36	11	31	15	3.5	0.4	13.7	34	265	7.79412	3.1	1.5	292
264	72	73.25	2		13	30	48	93	1.9	2	11.8	279	3.72	9.6	0	0	0	0	0	0	0	0	1	1	0	0	0	0	0	0	0	5	3.1	134	39	42	36	12	1.1	0.9	25.1	24	93	3.875	0.8	1.4	162
265	56	85	1	3441	13	3000	164	10685	6	5.8	10.7	281	3.39	9.1	0	1	0	0	0	1	0	0	1	1	0	0	0	0	1	0	0	7	3.3	119	47	66	87	40	9.6	2.9	14.7	3000	10685	3.56167	3	4.8	158
266	53	97.5	1	33	3	340	94	1295	4.1	3.1	8.6	104	2.38	9.6	0	0	0	0	0	0	0	0	1	0	0	0	0	0	1	0	0	4	3	125	51	54	48	40	9.6	0.5	21.2	30	56	1.86667	9.1	2.6	36
267	52	103.2	2	6	1	37	67	36	1.2	1.1	12.5	195	3.89	9.2	0	0	0	1	0	0	0	0	1	1	0	0	0	0	0	0	0	4	2.74826	132	38	18	70	8	1.8	1.1	7.9	94.6479	232.7	2.45859	5.67371	1.1	140
268	33	74.3			13	389	60	679	1.6	0.8	9.2	162	3.03	7.5	0	0	0	0	0	0	0	0	1	0	0	0	0	1	1	0	0	5	2.9	138	30	16	26	13	4.9	0.6	3.3	149	214	1.43624	4.9	1.4	85
269	52	101	2	2	1	60	47	202	3.4	2.1	11.9	106	3.37	3.1	0	0	0	0	0	0	0	0	1	0	0	0	0	1	1	0	0	6	2.5	135	52	29	121	36.264	33.9	0.9	2.3	38	78	2.05263	33.9	2.1	68
270	65	75	1	14	1	101	132	391	2	2	10.7	187	3.2	32.2	0	0	0	0	0	0	0	0	1	0	0	0	0	0	1	0	0	5	3.1	135	50	62	75	28.792	21.8	1.2	18.1	87	312	3.58621	17.2	2	172
271	64	78.3	2		13	291	99	410	1.8	0.9	9.1	148	2.71	7.2	0	0	0	0	0	0	0	0	1	0	0	0	0	1	1	0	0	7	2.1	134	29	24	27	18	4.5	0.8	2.8	35	86	2.45714	4.5	1.5	46
272	71	128.7	1		13	152	115	269	1.3	5.4	8.6	274	4.05	9.6	1	1	0	0	0	1	0	0	1	1	0	0	0	0	1	0	0	10	3.5	135	34	137	59	22	1.3	3.6	9.6	32	40	1.25	1.3	1.2	132.748
273	60	82	2		13	17	121	23	1.1	1	11	216	4.28	9.3	0	0	0	0	0	0	0	0	1	0	0	1	0	0	0	0	0	5	2.82366	136	37	42	47	7	0.5	0.8	8	17	23	1.35294	0.5	1.1	205
274	45	71			13	68.8153	115.225	-188.199	1.2	0.5	11	285	3.41	4.6	0	0	1	1	0	0	0	0	1	0	0	0	0	0	0	0	0	3	3.09854	140	16	13	21	8		0.5	3.9	94.6479	232.7	2.45859	5.67371	1.1	285
275	59	71.6	2	2757	13	54	56	47	2.36512	0.7	13.7	219	4.15	7.3	0	0	0	0	0	0	0	0	1	0	0	0	0	0	1	0	0	4	2	127	22	13	38	23.088	0.4	0.7	6.4	43	42	0.976744	0.2	1.83565	151
276	71	72.2	1	20	1	62	71	77	3.7	1.4	10.1	89	2.79	9.8	0	0	0	0	0	0	0	0	1	0	0	0	0	0	0	0	0	4	2.3	132	52	62	49	34	9.9	0.4	9.8	33	52	1.57576	11.8	2.2	53
277	65	123.7	2		13	40	146	89	1.8	2.1	9.1	412	2.65	9.2	0	0	0	0	0	0	0	0	1	1	0	0	0	0	0	0	0	4	1.8	134	37	58	76	20	1.1	2.1	22.1	34	89	2.61765	1	1.6	189
278	46	60.6	1		13	61	182	95	2.1	4.6	9	83	2.72	9	0	0	0	0	0	0	0	0	1	0	0	0	0	0	1	0	0	3	2.1	137	35	88	72	40	36.3	4	15.2	46	66	1.43478	33.6	1.8	45
279	75	90	2		13	559	39	522	1.3	1.6	8.6	201	2.7	9.5	0	0	0	0	0	1	0	0	1	0	0	0	0	0	0	0	0	5	2.3	138	33	36	56	13	6.8	1	13.7	94.6479	232.7	2.45859	5.67371	1.3	132.748
280	54	100	2	0	1	230.623	143.816	722.509	2.35143	1.5	7.6	59	2.44	6.3	0	0	0	0	0	0	0	0	1	0	0	0	0	0	1	0	0	4	2.52493	147	47	18	84	20		1.5	6.3	94.6479	232.7	2.45859	5.67371	1.83565	59
281	71	94.4	2		13	80	412	145	1.6	1.5	7.7	485	2.71	9.8	0	0	0	0	0	0	0	0	1	0	0	0	0	0	0	0	0	4	2.7	131	40	42	43	9	1	0.9	5.7	80	81	1.0125	0.4	1.1	193
282	47	72.55	1	7	1	60	160	137	1.5	2.5	9.2	150	2.85	6.4	0	0	0	1	0	0	0	0	1	0	0	0	0	0	0	0	1	8	2.7	136	40	42	43	13.891	1.9	0.8	1.8	60	137	2.28333	1.9	1.4	70
283	62	94.5	1	4	1	488	154	3067	9.8	3.6	8.7	146	2.83	6.7	0	0	0	0	0	1	0	0	1	0	0	0	0	0	0	0	0	4	2.32419	130	51	49	112	31.32	3.2	2.8	6.7	23	51	2.21739	1.4	2.2	67
284	50	49.2	1		13	62	271	103	1.4	0.7	13.3	64	4.21	2.8	0	0	0	0	0	1	0	0	1	0	0	0	0	0	1	0	0	5	2.99102	140	21	10	37	10	2.8	0.6	2	62	103	1.66129	2.8	1.3	60
285	69	54.7		3	1	22	258	35	1.7	1.3	7.8	634	2.53	19.4	0	0	0	0	0	0	1	0	1	0	0	0	0	0	0	0	0	4	1.7	137	54	48	87	15	1.8	1.3	19.4	22	35	1.59091	0.7	1.5	634
286	38	87.9	1	19	1	37	28	117	2.8	1	9.2	131	2.96	9.9	0	0	0	0	0	0	0	0	1	0	0	0	0	0	1	0	0	3	3.1	136	32	16	56	27	9.6	0.8	10.3	23	80	3.47826	10.2	2.2	123
287	53	60	2		13	991	68	996	1.9	0.9	10.1	126	3.2	9	0	1	1	0	0	0	0	0	1	0	0	0	0	1	1	0	0	8	3	137	26	23	30	18	3	0.8	1.8	32	40	1.25	0.6	1.5	54
288	51	114.6	2	19	1	101	102	239	4.3	9.3	9.2	96	3.37	9.1	0	0	0	0	0	1	0	0	1	0	0	0	1	0	1	0	0	7	2.8	130	31	122	78	40	58.8	6.3	5.5	57	239	4.19298	52.2	3.9	85
289	59	115	2	9	1	51	271	104	2.3	1.8	11.2	79	3.39	9	0	0	0	0	0	0	0	0	1	1	0	0	0	1	1	1	0	11	2.6	143	31	97	71	33	27.4	1.8	9	51	104	2.03922	22.1	1.8	78
290	68	72.5	1	13	1	38	122	81	1.7	1.8	9.1	283	2.91	8.6	0	0	0	0	0	0	0	0	1	0	0	0	0	1	0	0	0	5	2.1	121	29	41	57	26.108	1.6	1	14.3	38	81	2.13158	1.5	1.4	188
291	51	60.3	1		13	64	135	140	3.1	0.8	7.9	390	2.64	34.2	0	0	0	0	0	0	0	0	1	0	0	0	0	0	1	0	0	4	2	130	39	23	51	23	9.2	0.4	33.6	44	128	2.90909	5.6	3	138
292	78	106.35	1	118	6	43	163	131	1.2	2	13.7	117	4.1	7.3	0	1	0	0	0	0	0	0	1	1	0	0	1	0	1	0	0	10	3	135	45	45	60	18.518	1.7	1.7	4	25	46	1.84	1.6	1.2	97
293	52	75	1	9	1	95	150	277	4	2.6	9.3	76	2.77	9.4	0	0	0	0	0	0	0	0	1	0	0	0	0	0	1	0	0	4	1.8	129	41	70	100	33.376	9.1	2.6	18.8	77	194	2.51948	5.9	1.9	49
294	65	99.6	2		13	454	113	766	1.6	1.6	9.3	90	3	9.7	0	0	0	0	0	0	0	0	1	1	0	0	0	0	1	0	0	6	2.5	128	23	35	43	14.782	3	1.3	6.8	12	24	2	2.8	1.4	60
295	74	81.7	2	59	3	31	252	71	12.5	4.6	10.3	187	2.9	7.9	0	1	1	0	0	1	0	0	1	0	0	0	1	0	0	0	0	9	2.5	131	42	52	62	25.056	2.1	3.2	6.5	31	53	1.70968	1.7	1.5	151
296	53	83	2	19	1	280	177	508	1.9	7.5	10.7	236	3.34	15.4	0	0	0	0	0	0	0	0	1	0	0	0	0	0	1	0	0	4	2.6	125	35	107	76	40	30.1	6.8	13.6	280	508	1.81429	30	1.8	227
297	55	68.1			13	112	214	147	1.1	0.9	10.5	77	3.22	6.8	0	0	0	0	0	0	0	0	1	1	0	0	0	0	0	0	0	3	2.96479	127	23	10	36	11	1.8	0.9	6.5	112	147	1.3125	1.8	1.1	77
298	60	116.6	2	4	1	260	250	549	1.7	6.7	14.3	191	4.88	7.3	0	0	0	0	0	0	0	0	1	0	1	0	1	0	1	1	0	15	2.82957	134	22	146	51	24.683	5.4	3.6	7.3	225	429	1.90667	5.4	1.3	191
299	58	68.3	2	20	1	26	89	37	2	8.7	9.8	232	2.88	9.9	0	0	1	0	0	0	0	0	1	0	0	0	1	0	1	0	0	7	2.5	127	47	73	87	33.231	6.3	4	11.6	26	37	1.42308	1.8	1.5	224
300	57	91.9	2		13	15	46	21	1.5	0.7	11.1	181	3.25	9.5	0	0	0	0	0	0	0	0	1	0	0	1	0	0	1	0	0	6	2.9	135	27	17	26	9	1.4	0.5	5.1	15	21	1.4	1.4	1.3	90
301	74	109.9	1	17	1	25	288	50	2.3	2.7	10.2	116	3.28	21	0	1	0	0	0	1	0	0	1	0	0	0	0	0	1	0	0	8	2.3	136	37	60	82	28.396	3.4	2.3	18.5	25	30	1.2	3.1	1.7	70
302	57	96.3	2	14	1	178	95	459	3.1	3.6	13.1	157	4.23	9.2	0	0	0	0	0	0	0	0	1	0	0	0	0	0	1	0	0	4	1.6	127	46	65	88	33.3	27.7	1.8	26.6	76	193	2.53947	21.8	1.3	144
303	59	102	2	0	1	308.797	152.39	975.318	4.12284	2.4	10.1	151	3.2	10.4	0	0	0	0	0	0	0	0	1	1	0	0	1	1	1	1	0	13	2.41832	133	37	48.6	105	40		5.7	9.91315	94.6479	232.7	2.45859	5.67371	1.83565	132.748
304	64	96.4			13	292.163	145.323	888.565	3.4931	2.4	10.1	151	3.2	10.4	0	0	0	0	0	0	0	0	1	1	0	0	0	0	1	0	0	6	2.48174	133	42	48.6	82	32.64		3.2	9.91315	94.6479	232.7	2.45859	5.67371	1.83565	132.748
305	61	86.3			13	87.1585	118.659	-52.7748	0.782473	2.4	10.1	151	3.2	10.4	0	0	0	0	0	0	0	0	1	0	0	0	0	0	0	0	0	3	3.00594	133	25	48.6	27	6		0.8	9.91315	94.6479	232.7	2.45859	5.67371	1.83565	132.748
306	55	44.3	1		13	13	80	36	1.9	0.8	9.3	107	2.86	5.3	0	0	0	0	0	0	0	0	1	1	0	0	0	0	0	0	0	3	2.81604	130	25	21	49	23.082	2.7	0.9	4.3	13	36	2.76923	2.7	1.9	107
307	71	60	2	1181	13	70	287	72	3.4	1.1	13.2	221	4.11	7.3	0	0	0	0	0	0	0	0	1	1	0	0	0	0	0	0	0	5	3.1	133	32	32	71	24	9	1.2	6.5	70	72	1.02857	10.7	3	124
308	57	51	1	14	1	30	91	55	2.3	0.7	7.3	82	1.87	9.3	0	0	0	0	0	0	0	0	1	0	0	0	0	0	1	0	0	4	3.4	116	27	16	49	30.336	9.5	0.8	14.6	30	55	1.83333	9.5	2	82
309	85	75.5	1	3271	13	1650	113	1808	2	0.8	13.4	222	4.44	9.6	0	0	0	0	0	0	0	1	1	1	0	0	0	0	0	0	0	7	1.9	131	35	19	56	25.564	9.8	0.7	10.8	1632	1808	1.10784	10.7	2	195
310	57	95.7	2	2287	13	209	114	160	1.6	0.8	12.6	40	3.62	5.9	0	0	0	0	0	0	0	0	1	0	0	0	0	0	0	0	0	2	2.8	133	35	23	33	16	4.1	0.7	4.4	200	155	0.775	2.7	1.5	30
311	60	86	2	481	13	67.0132	118.219	-143.392	1	1.1	8.7	94	2.69	5.7	0	0	0	0	0	1	0	0	1	0	0	0	0	1	1	1	0	12	3.05047	140	20	27	30	6		0.9	5.7	94.6479	232.7	2.45859	5.67371	1	88
312	56	88	1	37	3	45	157	68	1.5	1.4	11.8	174	3.4	9.7	0	0	0	0	0	0	1	0	1	0	0	0	0	0	0	0	0	3	2.4	128	25	29	64	28.96	8.8	2	4.6	40	68	1.7	7.8	1.5	174
313	74	92.5			13	12	163	19	1.5	1.7	8.6	547	3.11	12.8	0	1	0	0	0	0	0	0	1	0	1	0	0	0	0	0	0	7	2.4	143	54	34	89	17	0.4	1.4	12.8	94.6479	232.7	2.45859	5.67371	1.5	132.748
314	60	86	2	157	6	42	46	128	1.6	3.2	8.6	98	2.56	8.6	1	1	1	0	0	0	0	0	1	0	0	0	1	0	0	0	0	8	1.3	131	32	62	71	25	3.2	3.2	21	33	128	3.87879	2	1.5	58
315	62	82	1		13	47	213	170	1.9	3.9	8.5	312	3.02	9.5	0	0	0	0	0	0	1	0	1	1	0	0	0	0	0	0	0	5	2.1	134	49	95	97	36.132	9.2	3.3	26	20	98	4.9	10.8	1.9	312
316	81	68.2	1		13	44	70	83	1.3	1.2	11.1	159	3.52	7.8	0	0	0	0	0	0	0	0	1	0	0	0	0	0	1	0	0	7	2.9	137	32	34	58	15	2.9	1.2	6.2	40	74	1.85	2	1.3	149
317	34	68.9	1		13	81	203	150	1.5	0.8	11.4	318	3.77	18.4	0	0	0	0	0	0	0	0	1	0	0	0	0	0	1	0	0	3	1.9	133	28	8	46	19	8.3	0.8	12.2	81	150	1.85185	8.3	1.5	318
318	83	61.1		1	1	294.374	152.625	1068.33	2.79703	2.7	6.9	214	2.2	9.9	0	0	0	0	0	0	0	0	1	0	0	0	0	0	0	1	0	11	2.2	148	61	41	100	23		2.7	9.9	94.6479	232.7	2.45859	5.67371	1.83565	214
319	63	122.8	2	3138	13	5000	202	20200	3.4	4	8	274	2.54	9.6	0	0	0	0	0	0	0	0	1	0	0	0	0	1	1	0	0	7	2.6	133	43	98	59	31.297	9.7	0.9	8.7	15	33	2.2	0.7	1.4	130
320	50	64.8	2		13	86.7067	116.457	-80.158	1	1	12.1	530	3.85	13.4	0	0	0	0	1	0	0	0	1	0	0	0	0	0	0	0	1	9	3.03371	137	24	10	20	6		1.1	13.4	94.6479	232.7	2.45859	5.67371	1	473
321	58	54.7	1		13	113	98	145	1.9	0.6	10.4	267	3.63	31.2	0	0	0	0	0	0	0	0	1	0	0	0	0	0	0	0	0	2	3	132	29	31	50	18.3	2.1	0.5	12.8	113	145	1.28319	2.1	1.4	211
322	54	77.95	2		13	1667	61	1003	2	1.4	10.1	116	3.2	7.3	0	0	1	0	0	0	0	0	1	0	0	0	0	1	1	0	0	7	2.8	133	30	35	44	20	3.5	1.2	2.4	20	26	1.3	2	1.4	29
323	54	101.1	2		13	41	261	50	6.3	1.6	9	226	3.15	9.8	0	1	1	1	0	1	0	0	1	0	0	0	0	0	0	0	0	6	3.5	135	24	73	46	40	2.4	1.5	7	20	39	1.95	2.1	5.8	149
324	30	119	2		13	137	112	465	3.4	0.9	11.3	303	3.27	9.4	0	0	0	0	0	0	0	0	1	0	0	0	0	0	0	0	0	1	2.7	130	22	9	45	40	19.5	0.9	8.1	137	390	2.84672	13.1	1.8	132
325	47	97	2		13	107	56	280	1.3	7.5	8.6	522	2.85	9.7	0	0	0	0	0	1	0	0	1	0	0	0	0	0	1	0	0	4	2.6	126	37	79	45	27.897	0.3	6.8	9.7	107	280	2.61682	0.3	1.1	149
326	54	84.5	2		13	795	82	1199	3.2	4.9	10.3	52	3.36	7.7	0	0	0	0	0	0	0	1	1	1	0	0	0	0	1	0	0	6	2.7	141	50	89	98	34	3.9	3.1	15.7	94.6479	232.7	2.45859	5.67371	3.2	132.748
327	65	56.2	1	1	1	10	87	44	7.9	3	10.8	105	3.44	35.7	0	0	0	0	0	0	0	0	1	0	1	0	0	1	0	0	0	7	2.44857	132	36	36	97	40	2.5	1.1	35.7	9	40	4.44444	2.5	4.4	105
328	67	97.1	1	2015	13	941	94	1354	3	3.9	9.7	158	2.93	10.4	0	0	0	0	0	0	1	0	1	0	1	0	1	0	1	0	0	10	2.3	137	28	117	71	33	8.2	1.2	8.6	121	123	1.01653	28.7	2.8	88
329	47	96.05	2		13	1386	94	1784	1.7	0.9	10.1	128	3.2	9.7	0	0	0	0	0	0	0	0	1	0	0	0	0	1	0	0	0	3	2.7	135	34	24	27	16.65	2.2	0.9	3.2	99	129	1.30303	0.6	1.3	51
330	57	78.1		14	1	36	182	130	2.8	0.9	9.9	131	3.08	7.5	0	0	1	0	0	0	0	0	1	0	0	0	0	0	1	0	0	5	2.2	118	28	33	52	26.108	9	0.8	3.1	27	44	1.62963	1.8	1.7	57
331	58	90.5	2	124	6	49	128	69	1.5	2.2	10.2	97	3.09	9.7	0	0	0	0	0	0	0	0	1	1	0	0	0	0	1	0	0	5	3.2	127	32	62	54	27.94	3.8	1.4	5.4	47	60	1.2766	1.3	1.1	87
332	36	78	1		13	17	46	22	1.1	0.8	9.7	176	3.34	8.7	0	0	0	0	0	1	0	0	1	0	0	0	0	0	1	0	0	4	2.91532	138	30	18	33	9	1.4	0.7	8.7	17	22	1.29412	1.4	1.1	132.748
333	62	85	2	4786	13	1360	53	3721	2.6	8.9	10.8	273	3.51	9.7	0	0	0	1	0	0	0	0	1	0	0	0	0	0	1	0	0	6	1.5	129	46	102	95	39.066	8.8	5.7	9.1	13	32	2.46154	1.4	1.5	115
334	48	92.2	2		13	307	68	244	1.5	0.9	12.6	409	3.77	9.5	0	0	0	0	0	1	0	0	1	0	0	0	0	0	1	0	0	4	2.5	133	42	11	63	18	9.9	0.5	9.4	307	244	0.794788	11.2	1.5	185
335	68	63.5			13	87	78	174	1.1	0.9	11.1	240	3.44	7.7	0	0	0	0	0	0	0	0	1	0	0	0	0	0	0	0	0	3	2.83403	134	33	29	50	10	2	1.4	6.5	87	174	2	2	1.1	230
336	71	73.25	2	288	12	20	255	38	2.2	1.8	8.4	178	3.04	8.3	0	1	1	0	0	0	0	0	1	0	0	0	1	0	0	0	0	8	2.4	138	38	29	52	20	1.9	1.6	8.3	18	28	1.55556	1.6	2.2	178
337	56	70	2	244	12	95	270	180	1.7	0.8	10.1	443	4.16	9.1	0	0	0	0	0	0	0	0	1	0	0	0	0	0	1	0	0	4	2.3	128	31	12	46	29.145	28.6	0.6	4.6	25	109	4.36	23.8	1.6	132.748
338	63	110.9			13	27	109	36	1.3	2.6	11.1	49	3.23	3.6	1	0	0	0	0	1	0	0	1	1	0	0	1	0	0	0	0	8	2.8	137	36	39	58	21	1.1	2.9	3.2	26	34	1.30769	0.8	1.3	42
339	64	89	2		13	23	137	50	1.8	0.8	7.7	150	2.33	8.1	0	0	0	0	0	1	0	1	1	0	0	0	0	0	1	0	0	7	2.2	136	35	26	65	17.759	7.5	0.7	10.2	94.6479	232.7	2.45859	5.67371	1.4	100
340	79	73.9	2		13	62	121	120	1.6	1.1	10.7	447	3.3	9.4	0	0	0	0	0	0	0	0	1	0	0	0	0	1	1	1	0	12	2.4	130	37	19	27	20.006	2.4	0.9	6.7	62	120	1.93548	1.4	1.6	148
341	81	96.9			13	23	64	47	1.3	2.6	10.4	219	3.11	9.7	1	1	0	0	0	1	1	0	1	0	0	0	1	0	0	0	0	11	3.4	135	27	81	46	17	0.7	2	12.5	23	47	2.04348	0.7	1.3	219
342	60	103.4	2		13	63	114	109	1.4	0.8	7.5	118	3.53	7.8	0	0	0	0	0	0	0	1	1	0	0	0	0	0	1	0	0	6	3.1	133	31	22	41	15	3.6	0.7	10.3	56	97	1.73214	3.6	1.4	103
343	55	87.95	2		13	75	552	125	1.5	3	9.8	134	2.59	8.1	0	0	0	0	0	0	0	0	1	0	0	0	1	0	1	0	0	6	1.9	120	31	85	83	29.128	2.4	2.9	8.1	75	125	1.66667	2.2	1.2	118
344	55	95.6	1		13	44	68	100	1.9	3.2	9	369	3.32	9.8	0	0	0	0	0	0	0	0	1	0	0	0	0	0	1	0	0	4	2.3	134	33	70	41	16.65	1.4	0.6	9.1	44	100	2.27273	1.3	1.5	227
345	88	75.7	2	1019	13	47	84	62	1.3	0.9	8.4	127	2.85	4.6	0	1	0	0	0	0	0	1	1	0	0	0	0	1	0	1	0	13	3.3	138	25	27	17	10	0.4	1.2	4.6	47	62	1.31915	0.4	1.3	132.748
346	74	96	1		13	103	191	161	1.1	1.2	9.5	537	2.95	9.9	0	0	0	0	0	1	1	0	1	0	0	0	0	0	0	0	0	6	2.6	134	34	15	44	11	3.1	0.7	6.2	102	160	1.56863	3.1	1.1	132.748
347	64	80.8	2	322	12	502	344	519	1.4	0.8	7.3	274	2.25	9.9	0	0	0	0	0	0	0	1	1	0	0	0	0	1	1	1	0	12	2	126	31	24	41	9	1.1	0.8	17.9	502	278	0.553785	0.5	1.4	190
348	60	92.8	1	12	1	8	194	24	2.9	5.8	8.5	226	2.61	27.7	0	0	0	0	0	0	0	0	1	0	0	0	1	0	1	0	0	7	2.7	132	43	55	77	30.815	1.4	4.4	27.7	8	24	3	0.9	1.9	191
349	47	41	1		13	85	99	150	1.3	1	15	170	5.38	9.9	1	1	0	0	0	1	0	0	1	0	0	0	0	0	0	0	0	4	3	136	41	31	52	8	1.1	0.8	6.1	71	115	1.61972	0.7	1.2	170
350	64	95.2	2	75	3	33	59	17	1.2	0.6	13.7	196	4.27	9	0	0	1	0	0	1	0	0	1	0	0	0	0	0	0	0	0	5	3	132	28	10	23	8	1.2	0.6	14	33	17	0.515152	1.2	1.1	192
351	73	56.3	1	383	13	37	64	68	1.6	1.1	9.6	101	2.83	8.4	0	0	0	0	0	0	0	0	1	0	0	0	0	1	1	0	0	8	2.5	127	27	54	32	25.26	3.7	1	7.3	37	68	1.83784	2	1.2	82
352	43	100			13	55	150	154	2	1.6	11.1	31	3.67	6.9	0	1	0	0	0	0	0	0	1	0	0	0	1	0	1	0	0	6	2.84987	139	22	27	45	24	8.6	1.5	6.9	55	154	2.8	7.1	1.6	31
353	41	128.1	2	876	13	39	147	57	2.1	1	11.9	72	3.4	9.1	0	0	0	0	0	0	0	0	1	1	0	0	1	0	1	0	0	6	2.1	131	28	24	53	26.016	3.6	0.8	14.4	39	57	1.46154	3.6	2.1	65
354	50	104	2		13	19	103	47	1.4	1	9	372	3.24	9.2	0	0	0	0	0	0	0	0	1	0	0	0	0	0	1	0	0	4	3	136	17	33	37	14.858	2.6	1	10.9	12	33	2.75	2.6	1.4	213
355	58	69	1	2040	13	53	125	75	2	0.5	11	49	3.72	7.8	0	0	0	0	0	0	0	0	1	0	0	0	0	0	1	0	0	4	2.4	135	47	18	50	19	5	0.5	13	37	54	1.45946	4.3	1.9	49
356	76	89.3			13	13	59	29	1.4	0.6	10.5	246	3.51	9.9	1	1	0	0	0	0	0	0	1	0	0	0	0	1	0	0	0	8	2.8	135	25	9	29	11	1.1	0.5	9.9	9	13	1.44444	1	1.4	170
357	75	108.833			13	72	133	71	1	7.7	8.2	130	2.76	7.3	1	1	0	0	0	1	0	0	1	0	0	0	1	0	0	0	0	9	2.9	139	18	128	39	20	0.3	4	6.9	94.6479	232.7	2.45859	5.67371	1	117
358	62	60.3			13	22	71	36	1.2	0.8	11	104	3.64	9.1	0	0	0	0	0	0	0	0	1	0	0	0	0	0	0	0	0	3	4.1	138	20	27	37	9	1.2	0.8	9.1	22	36	1.63636	1.2	1.2	104
359	51	71.5	2	221	12	21	135.514	57	2.5	1.6	8.3	46	2.49	4.6	0	0	0	0	0	0	0	0	1	0	0	0	1	1	1	0	0	8	4.3	130	29	63	61	30.158	5.2	1.6	4.6	21	57	2.71429	5.2	2.4	132.748
360	47	55.3			13	127	86	177	2.1	0.5	7.6	96	2.33	9.6	0	0	0	0	0	0	0	0	1	0	0	0	0	0	1	0	0	3	2.5	135	24	13	32	22	8.2	0.4	9	127	177	1.3937	8.2	1.9	77
361	49	77.7	1		13	610	38	988	5.9	5.1	8.6	433	2.74	9.9	0	0	0	0	0	0	0	0	1	0	0	0	0	0	1	0	0	3	3.2	132	28	147	89	40	8	2	7.7	199	268	1.34673	24.5	3.6	83
362	56	83.2	1		13	54	505	126	1.6	0.8	9.6	294	2.95	9.4	0	0	0	0	0	0	0	0	1	0	0	0	0	0	1	0	0	4	2.4	137	25	39	49	17	4.2	0.7	9.4	48	100	2.08333	4.2	1.6	228
363	52	98	2	185	12	36	161	65	1.4	2.3	8.6	58	3.05	4.9	0	0	0	0	0	0	0	0	1	0	0	0	1	0	1	0	0	6	3.1	140	29	30	31	20	1.6	2.2	4	29	41	1.41379	1.3	1.4	58
364	48	90.6	2		13	134	62	435	1.1	1.4	11.1	246	3.83	9.8	0	0	0	0	0	0	0	0	1	0	0	0	0	0	0	0	0	1	3.9	117	52	19	54	6	0.9	0.8	7.6	100	435	4.35	0.9	0.9	174
365	50	46.6			13	41	155	98	1.9	0.9	12.2	61	3.79	6.4	0	0	0	0	0	1	0	0	1	1	0	0	0	0	0	0	0	4	2.81469	124	24	24	46	25.504	3.6	0.8	10.8	41	98	2.39024	3.6	1.5	61
366	81	95		7	1	27	91	61	1.4	1.3	12.3	158	3.77	9.5	0	0	0	1	0	0	1	0	1	1	0	0	0	1	1	0	0	12	3.1	140	56	33	84	15	2.5	1.1	15.3	20	50	2.5	2	1.3	121
367	50	80.1		7	1	48	249	105	1.8	1.6	10.1	133	3.2	9.8	0	0	0	1	0	0	0	0	1	0	0	0	0	0	0	0	0	3	2.4	136	31	39	31	20.904	6.1	1	6.7	29	51	1.75862	3.7	1.4	102
368	57	118.6	2	37	3	116	113	327	2.3	6.9	9.3	115	3.03	9.8	0	0	0	0	0	0	0	1	1	0	0	0	1	0	1	0	0	7	1.8	130	48	115	63	26	22.4	0.5	8.2	35	143	4.08571	10	2.2	72
369	74	133.3			13	9	249	20	1.3	3	10.1	225	3.39	8	0	0	0	0	0	1	0	0	1	1	0	0	1	0	0	0	0	8	2.71678	139	37	31	39	23	1	2.4	10	9	20	2.22222	1	1.3	225
370	68	74.25	1		13	54	58	66	1.3	0.6	13.5	114	4.18	8.8	0	0	0	0	0	0	0	0	1	0	0	0	0	0	0	0	0	3	2.5	136	34	22	28	10	1.3	0.6	6.8	54	65	1.2037	1.3	1.3	91
371	79	94.4			13	37	166	29	2	0.8	8.7	687	3.74	8	0	0	0	0	0	0	0	0	1	1	0	0	0	1	0	1	0	11	2.3	125	27	31	27	20.006	0.6	0.8	10.4	25	29	1.16	0.4	1.9	578
372	81	110			13	66	58	63	2.5	1.7	9.3	126	3	9.8	0	1	0	0	0	0	0	1	1	0	0	0	0	0	0	0	0	7	2.2	139	34	35	50	22	9.2	1.4	9.4	94.6479	232.7	2.45859	5.67371	2.5	103
373	82	92.8	2	18	1	40	106	82	2.1	2.6	8.6	80	3.29	7.3	0	1	0	0	0	0	0	0	1	0	0	0	1	0	0	0	0	8	2.6	139	23	85	51	22	1.9	1.6	4.6	38	43	1.13158	1.5	2.1	66
374	53	67			13	20	90	31	1.6	1	8	109	2.66	9.6	0	0	0	0	0	1	0	0	1	0	0	0	0	1	1	1	0	11	2.86549	131	26	30	40	18.346	1.6	0.9	5.4	20	31	1.55	1.6	1.5	132.748
375	56	91	2		13	90	188	210	3.6	6.4	10	236	3.25	9.4	0	0	0	0	0	0	0	0	1	0	0	0	0	0	1	0	0	4	2	132	28	124	77	40	57	5.2	16.7	64	210	3.28125	30.5	3	236
376	60	94.1			13	25	79	44	2.5	0.5	13.9	96	3.85	8.4	0	0	0	0	0	0	0	0	1	0	0	0	0	1	1	0	0	7	2.4	129	33	11	53	27.27	4.2	0.7	13.3	25	40	1.6	4.2	2.1	96
377	51	56	1		13	20	133	55	1.6	0.8	9.2	45	2.57	2.5	0	0	0	0	0	0	0	0	1	0	0	0	0	0	1	0	0	4	2.8001	137	26	10	44	25.349	3.9	0.9	2.5	20	55	2.75	3.9	1.6	45
378	69	78			13	101	98	804	2.6	3.2	11.5	181	3.7	9.3	0	0	1	0	0	0	0	0	1	0	0	0	0	0	1	0	0	6	2.3	133	36	90	77	39	8.4	0.6	10.7	30	59	1.96667	18.6	2.6	63
379	69	50	1	186	12	39	109	33	1.4	0.6	10.5	88	3.6	4.7	0	0	0	0	0	1	0	0	1	0	0	0	0	0	1	0	0	6	3.3	137	25	23	37	10	0.7	0.6	4.7	39	33	0.846154	0.7	1.4	132.748
380	65	135	2	437	13	23	161	77	2	5.6	10.7	193	3.9	9.9	0	1	0	0	0	0	0	0	1	0	0	0	0	0	1	0	0	6	2.8	127	42	71	61	32.264	6	4.1	9.9	94.6479	232.7	2.45859	5.67371	2	193
381	61	79.9333		15	1	208	97	796	4.5	1.8	8	84	2.33	9.9	0	1	0	0	0	1	0	1	1	0	0	0	0	0	1	0	0	8	2.5	126	38	109	92	36.98	44.7	1.2	11.9	90	235	2.61111	14	1.83565	77
382	42	100	2		13	44	64	51	1.4	0.8	9.5	105	3.32	2.1	0	0	0	0	0	1	0	0	1	1	0	0	0	0	0	0	1	9	3.5	143	28	14	48	11	0.6	1	1.7	43	50	1.16279	0.4	1.4	58
383	62	80	2		13	35	73	63	1.1	0.9	11	129	3.22	8.4	1	1	0	0	0	0	0	0	1	1	0	0	0	0	0	0	0	6	3.2	137	22	19	28	6	0.5	0.9	10.2	35	63	1.8	0.4	1	129
384	69	68.5	1	28	1	34	54	104	3.6	4.6	10.7	136	3.57	9.6	0	0	0	0	0	0	0	0	1	1	0	0	1	0	1	0	0	8	3.7	126	37	54	80	40	9.5	1.9	4.7	30	69	2.3	6.1	2	92
385	46	95			13	60	90	97	1.4	6.4	9.1	88	2.94	9.4	0	0	0	0	0	1	0	0	1	0	0	0	1	0	1	0	0	6	2.8	132	31	105	44	31	6.6	4.2	5.4	60	97	1.61667	6.2	1.4	36
386	58	45.8	1		13	1042	132	1816	1.8	1.5	10	188	3.47	9.7	0	0	0	0	0	1	0	0	1	0	0	0	0	0	0	0	0	3	2.4	136	33	60	50	20.66	1.5	1.5	14.9	1042	1816	1.7428	1.4	1.8	166
387	58	78.2			13	37	83	71	1.5	1.1	9.6	122	2.75	9.4	0	0	0	0	0	0	0	0	1	0	0	0	0	0	0	0	0	2	2.7	132	33	37	39	16	3	1.1	6.7	32	63	1.96875	2.8	1.4	102
388	48	83.8	2		13	107	87	109	1.6	1.2	11.5	450	3.78	8.3	0	0	0	1	0	0	0	0	1	0	0	1	0	0	0	0	0	4	2.3	132	30	27	49	11	4.6	0.8	7.3	98	99	1.0102	1.7	1.3	44
389	53	86.9	2	4	1	147	166	638	2.6	1.5	10.1	448	3.55	31.9	0	0	0	0	0	0	0	0	1	0	0	0	0	0	0	1	0	8	2.9	125	31	34	61	25.244	8.6	0.7	19.8	97	256	2.63918	8.4	2	396
390	73	82			13	18	168	32	3.5	2.9	9.3	272	3.43	9.3	0	1	0	0	0	1	0	0	1	0	0	0	1	0	0	0	0	8	2.8	132	34	69	38	27.429	0.3	1.4	9.3	18	32	1.77778	0.3	3.5	248
391	62	80.7	1	4	1	23	91	81	2.5	1.7	7.9	76	2.09	9.4	0	0	0	0	0	0	0	0	1	0	0	0	0	0	1	0	0	5	2.57532	131	46	33	65	20.904	16.6	1.1	5.2	23	58	2.52174	14.7	2.5	76
392	66	75.2	2		13	26	194	51	1.3	2.1	11	591	3.7	9.9	0	0	0	0	0	0	0	1	1	0	1	0	1	0	1	0	0	10	2.1	131	19	85	43	19.452	2.4	2	14.9	26	51	1.96154	2.4	1.2	517
393	48	89.9	1	217	12	28	138	77	1.7	1.2	8.4	87	2.48	17.5	0	0	0	0	0	0	0	0	1	1	0	0	0	0	1	0	0	4	2.3	131	19	25	42	23.96	5	1.2	17.5	20	52	2.6	5	1.6	56
394	65	102	2		13	867	55	744	1.9	1.1	10.1	129	3.2	8.9	0	0	0	0	0	0	0	0	1	1	0	0	0	1	1	0	0	8	2.9	137	26	43	37	21	7.5	0.7	5.5	33	40	1.21212	2	1.2	110
395	76	56.6		9	1	14	155	45	2	1	11.8	51	3.49	5.3	0	1	0	0	0	0	0	0	1	1	0	0	0	0	0	0	0	6	2.2	136	36	19	42	15	1.5	1	1.7	14	31	2.21429	1.3	2	37
396	50	71.8	2		13	16	221	76	1.6	0.6	10.1	116	3.07	9.8	0	0	0	0	0	0	0	0	1	0	0	0	0	0	1	0	0	4	2.4	131	19	16	57	21.98	6	0.7	10.4	94.6479	232.7	2.45859	5.67371	1.5	132.748
397	74	74.5	2	4098	13	349	50	503	5.1	2	9.5	300	2.98	9.4	0	0	0	0	0	0	0	0	1	0	0	0	0	0	1	0	0	6	1.9	132	35	66	71	35	4.2	1.5	12	110	199	1.80909	22.8	3.3	198
398	55	80.6	2		13	185	67	359	1.7	0.8	12.1	162	3.9	8.4	0	0	1	0	0	0	0	0	1	0	0	0	0	0	1	0	0	5	1.8	135	39	18	45	16	3.5	0.7	10.2	35	40	1.14286	2.6	1.4	132.748
399	57	96.1	2		13	90	102	245	1.3	3.5	10.2	252	3.06	8.2	0	1	0	0	0	1	0	0	1	1	0	0	0	0	0	0	0	5	3.1	137	32	67	42	20	1.2	3.5	8.2	90	245	2.72222	0.9	1.2	219
400	59	70	2	0	1	16	15	26	4	0.9	8.4	14	2.74	8.3	0	0	1	0	0	0	0	0	1	0	0	0	0	1	0	0	0	5	1.2	145	45	17	82	22	0.8	0.9	8.3	16	26	1.625	0.8	4	14
401	63	74			13	57	40	72	2.3	1.1	10.8	374	3.41	9.3	0	1	0	0	0	1	0	0	1	0	0	0	0	0	1	0	0	7	2.8	138	38	42	46	13	1.6	1.1	18.8	57	68	1.19298	1.6	1.3	228
402	65	93.85			13	109	119	107	1.2	1	12.2	162	3.96	6.7	0	0	0	0	0	0	0	0	1	0	0	0	0	1	0	0	0	5	3.2	139	22	14	18	12	1.4	1.2	16.2	102	100	0.980392	1.4	1.2	76
403	86	76.4	2	41	3	580	164	480	1.7	1.4	10	163	3.71	9.6	0	1	0	0	0	0	0	0	1	0	0	0	0	1	0	0	0	8	2.7	125	29	51	44	9	1.8	1.3	12	580	480	0.827586	1.8	1.7	146
404	51	123.067	1	250	12	17	85	38	1.2	8.6	12.4	268	4.9	9.7	0	1	0	1	0	0	0	0	1	0	1	1	1	0	1	0	0	12	3.8	135	30	82	42	22.254	0.4	4.4	8	94.6479	232.7	2.45859	5.67371	1.1	148
405	43	84.2			13	1357	69	2089	3.3	1.1	10.3	118	3.57	9.7	0	0	0	0	0	0	0	0	1	0	0	0	0	0	1	0	1	9	3	135	29	32	53	31.65	8.8	0.9	12.5	749	1129	1.50734	4.9	3.3	52
406	63	50	1		13	35	298	79	2.1	1.5	10.4	209	3.47	9.9	0	0	0	0	0	0	0	0	1	0	0	0	0	1	1	0	0	7	3.3	103	43	60	32	13	5.5	1.1	3.7	11	66	6	3.1	1.2	104
407	55	82.5	2	2977	13	117.446	128.458	171.316	1.2	0.7	11.8	250	3.64	6.9	0	0	0	0	0	0	0	0	1	1	0	0	0	0	1	0	0	5	2.84242	139	33	7	53	8		0.7	6.9	94.6479	232.7	2.45859	5.67371	1.2	250
408	44	110.867			13	33	101	109	1.3	1.6	10.7	143	3.56	9.4	0	0	0	0	0	0	0	0	1	0	0	0	1	0	1	0	0	5	2.4	133	29	23	63	25.244	6.9	1.9	9.4	31	102	3.29032	5.6	1.3	127
409	52	123.9	2		13	152	247	123	7.7	2.1	7.2	283	2.65	9.2	0	0	0	0	0	0	0	0	1	1	0	0	0	0	0	0	0	3	2.5	126	22	47	41	29.171	2.1	2.7	7.2	152	123	0.809211	0.6	7.7	165
410	47	74.8			13	59	93	150	7.3	3.5	9.2	85	2.73	9.7	0	0	0	1	0	1	0	0	1	0	0	0	0	0	1	0	0	5	2.7	134	41	86	67	40	9.4	1.6	15.3	54	95	1.75926	7.3	2.3	65
411	68	60.3	2	99	6	167.532	127.397	279.99	1.3	1.6	10.4	167	3.28	6.1	0	0	0	0	0	0	0	1	1	0	0	0	1	0	1	0	0	8	2.83522	132	28	37	44	18.29		1.6	6.1	94.6479	232.7	2.45859	5.67371	1.3	167
412	57	66			13	45	530	64	1.3	2.8	6.7	175	2.25	9.6	0	1	0	1	0	1	0	0	1	0	0	0	0	0	1	0	0	7	1.6	128	53	81	68	8	2.4	3.3	9.2	94.6479	232.7	2.45859	5.67371	1.1	96
413	44	57.5			13	37	125	76	1	2.1	18.1	268	5.83	9	0	0	0	0	0	0	0	0	1	0	0	0	0	0	0	0	0	1	4	136	42	19	41	6	1	0.6	14.6	18	28	1.55556	1	0.9	268
414	57	66			13	24	142	60	2	5.1	9.6	114	3.14	9.5	0	0	0	0	0	0	0	0	1	1	0	0	1	0	0	0	0	5	2.6	130	51	45	61	29	3	5.3	4.4	17	60	3.52941	3	2	86
415	69	65.7	1	22	1	126	66	302	4.8	2.8	13.2	122	3.56	9.3	0	0	0	0	0	0	0	0	1	1	0	0	0	0	1	0	0	6	2.4	116	44	231	96	40	56.7	0.7	9.3	126	176	1.39683	22.7	1.5	122
416	69	72	2		13	161.87	134.103	348.12	1.86146	1.4	9.1	45	2.65	3.8	0	1	0	0	0	0	1	0	1	0	0	0	1	0	1	0	0	9	2.75204	135	32	29	66	16.65		1.6	3.3	94.6479	232.7	2.45859	5.67371	1.83565	45
417	47	77.6	1		13	61	131	166	2.4	3.1	8.1	233	2.53	9.8	0	0	0	1	0	1	0	0	1	0	0	0	0	0	0	0	0	3	1.9	133	49	80	100	30.66	9.6	1.5	6.6	19	45	2.36842	2.7	1.9	24
418	59	83.4	2		13	25	113	60	1.8	0.9	10.2	94	3.1	8.1	0	0	0	0	0	1	0	0	1	0	0	0	0	0	1	0	0	5	2.86031	133	26	26	40	19	6.9	0.8	6.6	22	51	2.31818	4.3	1.8	132.748
419	28	77.2	2	16	1	40	196	230	2.3	0.7	9.9	129	3.03	19.9	0	0	0	0	0	0	0	0	1	0	0	0	0	0	1	0	0	3	2.8	121	28	9	50	32.148	9.8	0.5	11.4	40	230	5.75	17.8	2.3	92
420	53	61.2	1		13	26	48	39	1.3	0.6	11.4	83	4.1	5.7	0	0	0	0	0	0	0	0	1	0	0	0	0	0	1	0	0	4	3.4	139	23	19	27	8	0.6	0.6	3.6	26	39	1.5	0.6	1.2	73
421	61	95	1	20	1	75	197	23	1.6	1	8.8	111	2.99	3.9	0	0	0	0	0	1	0	0	1	0	0	0	0	0	0	0	0	4	2.4	138	31	87	45	9	1	0.9	2	75	23	0.306667	0.8	1.3	111
422	57	65	1	11	1	17	42	116	1.5	3.7	8.8	128	2.59	9.9	0	0	0	0	0	0	0	0	1	0	0	0	1	0	1	0	0	6	2.3	138	43	26	65	21	1.4	1.6	6.5	11	26	2.36364	0.5	1.3	128
423	53	54.6	1		13	17	103	41	1.3	0.8	11.1	181	4.14	4.9	0	0	0	0	0	0	0	0	1	0	0	0	0	0	0	0	0	2	2.88275	134	37	21	20	8	0.4	0.5	4.5	10	18	1.8	0.4	1.2	181
424	75	75.2	2		13	421	49	1322	3.2	3.1	10.7	377	3.38	9.8	0	0	0	0	0	0	0	0	1	0	0	0	0	0	1	0	0	6	2.5	126	41	98	68	27	9.8	2.2	9.6	121	233	1.92562	9.7	1.6	133
425	54	89.4	1		13	59	137	56	1.8	0.9	10.6	70	2.42	8.7	0	0	0	0	0	0	0	0	1	0	0	0	0	0	1	0	0	4	3.4	129	30	32	81	25.564	14.1	1	6.4	94.6479	232.7	2.45859	5.67371	1.6	56
426	63	67.1	1	15	1	15	61	72	4.6	3.9	7.1	63	2.25	9.7	0	0	1	0	0	1	0	0	1	1	0	0	1	0	1	0	0	10	3.1	123	58	82	144	40	23	1.1	3.7	12	45	3.75	17.1	2.9	38
427	65	110.5	1		13	202	230	223	1	0.8	12.4	381	4.02	7.1	0	0	0	0	0	0	1	0	1	0	0	0	0	0	0	0	0	4	3.9	137	24	18	34	13	6.2	0.8	10.5	202	223	1.10396	6	1	381
428	65	77.7			13	32	110	92	2.7	5.5	10.7	212	3.47	9	0	0	0	0	0	0	0	0	1	1	0	0	1	0	0	0	0	6	3.1	126	36	56	63	31	1.7	3.1	10.2	19	26	1.36842	1.7	1.8	155
429	51	83.3			13	23	68	68	3.6	3.3	8.8	114	2.57	9.1	0	0	0	0	0	0	0	0	1	0	0	0	0	0	1	0	0	4	2.6	129	21	57	47	33	6.2	1.4	8.6	23	61	2.65217	4.4	2.3	87
430	58	68.6	1		13	16	66	28	2.1	0.7	10.2	145	3.41	5.2	0	0	0	0	0	0	0	0	1	0	0	0	0	0	1	0	0	4	3.9	142	22	11	15	40	1.3	0.7	4.9	16	28	1.75	1.3	2.1	132.748
431	42	70.6			13	21	148	57	2.8	2.7	8.2	126	2.57	9.1	0	1	0	0	0	1	0	0	1	0	0	0	0	0	1	0	0	5	2.8	125	31	76	60	38.462	24.3	1.2	8.3	16	54	3.375	15.1	2.4	80
432	92	62.1	2	8	1	45	98	62	2.1	3.3	10.1	94	3.2	7.7	0	0	0	0	0	0	0	0	1	0	0	0	1	1	0	0	0	9	1.8	148	44	102	80	33	3.2	3.7	5.5	45	62	1.37778	3.2	2.1	29
433	67	37.7	1	7	1	27	114	139	2.5	3.2	8.9	153	2.58	9.8	0	0	0	0	0	0	0	0	1	0	0	0	1	0	1	0	0	7	3.1	134	39	42	68	25	9.5	3	11.8	26	89	3.42308	9.5	2.3	141
434	48	78.5	2	1738	13	47	95	94	1.7	1.5	8.3	62	2.52	4.5	0	0	0	0	0	0	0	0	1	0	1	0	1	0	1	0	0	7	2.73588	134	26	36	72	24.683	5.5	1.8	4.5	32	61	1.90625	5.5	1.7	62
435	42	167.2	2		13	28	98	83	2.1	4.3	7.6	119	2.68	9.9	0	1	0	0	0	0	0	0	1	0	0	0	1	0	1	0	0	6	2.8	128	27	82	60	31	4.8	3.8	7.8	94.6479	232.7	2.45859	5.67371	1.4	87
436	57	111.9	2	1645	13	34	170	62	1.3	1.2	14.8	162	4.93	8	0	1	0	0	0	0	0	0	1	0	0	0	0	0	1	0	0	5	3.1	132	24	19	39	30.815	5.1	1.2	8	34	62	1.82353	5.1	1.3	162
437	55	67.7	2		13	53	137	85	1.4	0.9	10.8	57	3.49	5.5	0	0	0	0	0	0	0	0	1	0	0	0	0	0	1	0	0	4	2.9	137	32	28	35	12	3.3	0.8	2	27	34	1.25926	1.5	1.4	50
438	54	55			13	27	218	70	2	7.9	10.2	68	3.16	7.2	0	0	0	0	0	1	0	0	1	1	0	0	1	0	1	0	0	8	2.2	135	43	33	82	31.594	6.6	6.9	6.8	23	54	2.34783	3.9	1.7	68
439	64	97	2	37	3	33	126	106	3.4	6.9	9.1	85	2.94	9.6	0	0	0	0	0	0	0	0	1	0	0	0	0	0	1	0	0	5	3	128	35	142	77	40	9.9	6.9	0.7	18	22	1.22222	6.2	3.4	33
440	57	84.1	2	1622	13	56	51	64	1.3	1	12.8	88	3.67	4.9	0	0	0	0	0	0	0	0	1	1	0	0	0	0	1	0	0	5	2.7	135	25	23	52	16.574	2.4	1	4.5	49	51	1.04082	2.4	1.3	132.748
441	66	94	2	16	1	1016	130	2042	2.1	2.7	10.6	192	3.27	19.3	0	0	0	0	0	0	0	0	1	0	0	0	1	1	1	0	0	9	2.5	125	50	87	63	30.336	3.5	0.7	12.4	696	1961	2.81753	2.5	1.4	166
442	48	49.8			13	296	62	647	2	1.9	10.8	112	3.42	9.5	0	0	0	0	0	0	0	0	1	0	0	0	0	0	1	0	0	3	3.4	136	28	43	30	23	1.8	1.3	4.7	18	33	1.83333	1.8	1.3	66
443	68	100.75	2		13	887	54	1678	2.2	3.2	11.8	151	3.36	9.4	0	0	0	0	0	1	0	0	1	0	0	0	0	1	1	0	0	8	3	138	24	75	38	29	4.3	1	5.8	101	112	1.10891	2	1.3	77
444	74	70	1	18	1	36	73	71	3.1	2	9.6	88	3.03	27.1	0	0	0	0	0	0	0	1	1	0	0	0	0	0	1	0	0	7	2.53292	139	43	44	72	28	8.5	1.9	15.7	17	23	1.35294	5.6	2	54
445	70	60.35	2	46	3	34	125	70	3.3	3.9	9.2	170	2.9	9.9	0	0	0	0	0	0	0	0	1	0	0	0	0	0	1	0	0	6	2.2	133	41	59	78	31	9.3	1.4	9.3	21	48	2.28571	4.6	1.2	77
446	79	64.8	2	24	1	36	76	109	1.7	6.2	10.8	134	3.07	9.7	0	1	0	0	0	0	0	0	1	0	0	0	1	1	1	0	0	11	2.3	131	37	80	67	30.66	7.5	5	9.7	27	39	1.44444	3	1.6	51
447	53	58.8	1		13	148	130	211	1.4	1.3	9.4	390	3.12	9.8	0	0	0	0	0	1	0	0	1	0	0	0	0	0	0	0	0	3	2.5	135	21	29	24	13	0.7	0.9	7.2	148	211	1.42568	0.4	1.3	283
448	44	69.9609			13	197	60	470	2.3	7.8	8.5	112	2.75	9.5	0	0	0	0	0	0	0	1	1	0	0	0	0	1	1	0	0	6	2.3	132	35	87	80	40	8.8	5.4	2.7	91	134	1.47253	41.6	1.8	91
449	30	82	2	22	1	55	165	172	2.9	3	7.2	123	2.09	22.5	0	0	0	0	0	0	0	0	1	0	0	0	0	0	1	0	0	3	2.7	122	14	125	62	31.168	29.5	0.8	19.7	35	172	4.91429	23.6	2.8	54
450	61	46.8	1	68	3	72	96	142	1.9	2.1	10.6	136	3.25	9.6	0	0	0	0	0	0	0	0	1	0	0	0	0	0	1	0	0	5	2.6	121	54	63	83	26.752	2.4	1.1	5	36	65	1.80556	1.5	1.4	102
451	50	94.8	2		13	38	114	101	1.5	1	11.9	78	3.99	8.8	0	0	0	0	0	0	0	0	1	0	0	0	0	0	1	0	0	4	3.1	131	25	28	38	13	3.4	0.9	6.6	34	66	1.94118	1.1	1.5	51
452	75	76.5	1		13	28	183	54	1.2	5.4	9.9	176	3.35	9.4	0	0	0	0	0	0	0	0	1	0	1	0	1	0	1	0	0	10	1.7	137	32	71	70	29	3	3.7	7.8	28	54	1.92857	2.6	1.2	115
453	59	82	1		13	105.616	119.131	22.1403	1.1	0.7	11.2	242	3.81	3.5	0	0	0	0	0	0	0	0	1	1	0	0	0	0	1	0	0	5	2.97181	145	28	16	25	7		0.7	3.5	94.6479	232.7	2.45859	5.67371	1.1	242
454	56	82			13	15	111	19	1.3	7.8	9.8	158	3.13	8.4	0	1	0	0	0	1	0	0	1	0	0	0	1	0	0	0	0	6	3.4	131	32	56	61	26.927	0.5	10.1	14.7	94.6479	232.7	2.45859	5.67371	1.3	158
455	69	84.7	2	4	1	22	221	36	2.8	4	10.7	72	3.7	20	0	0	0	0	0	0	0	0	1	1	0	0	1	0	0	0	0	6	3.1	146	39	35	54	36	3.5	4	18.2	21	30	1.42857	3.5	2.8	58
456	54	86	2	31	3	91	159	238	3.1	3	9.7	480	2.55	57.3	0	0	0	1	0	0	0	0	1	0	0	1	0	0	1	0	0	7	1.9	137	45	109	92	34	30.8	0.7	19.6	22	172	7.81818	14.7	2.4	211
457	32	59.4			13	14	367	50	1.5	2.8	8.2	268	2.95	9.3	0	0	0	1	0	0	0	0	1	0	0	0	1	0	0	0	0	4	1	131	32	26	61	24	0.4	2	7.3	8	25	3.125	0.3	1.5	254
458	89	97.1	2	18	1	36	137	74	1.5	1.3	12.2	273	3.84	21.4	0	1	0	0	0	0	0	0	1	0	0	0	1	0	0	0	0	8	2.1	135	32	54	37	11	0.6	1.3	13.7	29	74	2.55172	0.5	1.2	193
459	56	124	2	11	1	43	83	165	2.8	1.8	11.2	63	3.53	8.2	0	0	0	0	0	0	0	1	1	1	0	0	0	1	1	0	0	8	2.7	127	47	31	84	28	6.9	1.8	5.8	13	51	3.92308	6.9	1.8	63
460	61	99.6	2	1	1	2333	616	14772	1.3	2.8	7.9	102	2.61	20.6	0	0	0	0	0	0	0	0	1	1	0	0	0	0	1	0	0	6	2.1	145	43	28	89	25	4.3	2.7	20.6	2333	14772	6.33176	4.3	1.3	102
461	31	67	2		13	34	22	40	1.3	0.9	8.8	109	3	8	0	0	0	0	0	0	0	0	1	0	0	0	0	0	1	0	0	3	3.2	140	31	26	29	9	0.5	0.9	8	34	40	1.17647	0.5	1.3	81
462	55	68	1	241	12	30	45	71	2	0.9	9.6	44	3.16	4.7	0	0	0	0	0	1	0	0	1	0	0	0	0	0	1	0	1	11	3.1	134	26	15	40	15.716	4.3	0.7	2.9	21	43	2.04762	3.6	1.4	132.748
463	49	77			13	52	94	70	2.8	1.9	8.2	119	2.36	6.6	0	1	0	0	0	1	0	0	1	0	0	0	0	0	1	0	0	5	2.2	126	20	57	69	33.63	9.3	1.8	15.3	52	70	1.34615	10	2.1	114
464	70	85.4	2	27	1	80	47	257	1.5	1.5	7.9	50	2.2	8.8	1	1	1	0	0	0	0	0	1	0	0	0	0	0	1	0	0	9	2.7	131	20	50	36	18	8.4	1.3	5.9	72	137	1.90278	6.6	1.1	8
465	53	92	1	416	13	47	95	127	3.3	0.9	7.9	110	2.07	20.5	0	0	0	0	0	0	0	0	1	0	0	0	0	0	0	0	0	2	1.9	135	27	17	53	29	15.2	0.9	11.1	44	127	2.88636	15.2	2.5	87
466	63	85.6	1		13	223.576	130.33	520.848	1.7	0.9	10.3	102	2.8	7.1	0	0	0	0	0	0	0	1	1	0	0	0	0	0	1	0	0	6	2.71658	133	37	19	43	21.772	5.2	0.8	7.1	94.6479	232.7	2.45859	5.67371	1.7	102
467	51	102.2	2	917	13	40	119	85	1.8	0.5	12.4	86	3.49	8.3	0	0	0	0	0	0	0	0	1	0	0	0	0	1	0	0	0	4	2.4	135	35	10	46	16	3	0.6	5.9	40	85	2.125	2.8	1.7	77
468	60	106.2	2	12	1	54	104	148	3.1	2.4	8.3	103	2.28	9.8	0	0	0	0	0	0	0	0	1	0	0	0	0	0	1	0	0	5	2.8	131	31	87	54	34.112	33.5	0.6	13.3	45	76	1.68889	29.6	2.8	102
469	56	63	1	11	1	47	95	131	3.4	2.4	7.6	126	2.16	8.9	0	0	0	0	0	0	0	0	1	0	0	0	0	0	1	0	0	4	2.2	135	32	44	61	33.462	21.8	1.8	5.9	45	131	2.91111	21.8	2.2	100
470	59	48.6333			13	14	70	30	1.3	0.5	8.8	95	2.65	4.1	0	0	0	0	0	0	0	1	1	0	0	0	0	0	1	0	0	5	3.4	138	35	5	29	9	1	0.6	4.1	14	30	2.14286	1	1.3	132.748
471	64	119	2	161	6	12	119	20	4.2	2.3	10.2	195	4.09	7.4	0	1	0	0	0	1	0	0	1	1	0	0	1	0	0	0	0	8	3.5	135	17	67	22	25	1.9	1.7	5.4	12	20	1.66667	1.9	1.83565	118
472	75	72.4			13	45	408	71	1.6	1	9.3	150	2.96	3.3	0	0	0	0	0	0	0	0	1	0	0	0	0	1	1	0	0	8	2.87668	118	31	17	38	11	3.4	1.74698	3.3	45	71	1.57778	3.4	1.6	132.748
473	55	105	2		13	161.322	125.827	291.539	1.9	0.8	10.5	72	3.49	4.5	0	0	0	0	0	0	0	0	1	0	0	0	0	0	0	0	0	2	2.81927	138	36	15	37	12		0.8	2.3	94.6479	232.7	2.45859	5.67371	1.6	34
474	63	44.5	1	413	13	42	107	52	6.5	1.8	11	195	3.36	6.3	0	0	0	0	0	1	0	0	1	0	0	0	1	0	1	0	0	8	2.6	136	51	48	83	16	2.2	1.5	4.5	42	52	1.2381	1.3	1.4	195
475	38	121.1			13	113	88	313	1.6	0.7	9.2	131	3.87	5.1	0	0	0	0	0	0	0	0	1	0	0	0	0	0	1	0	0	3	3.6	138	27	10	24	16	2.8	0.5	4.3	113	313	2.76991	2.8	1.6	56
476	56	103.9	2		13	696	86	1034	2	1	10.9	194	3.46	9.8	0	0	0	0	0	0	0	0	1	1	0	0	0	1	1	0	0	7	1.8	132	26	24	46	22	8.4	0.6	3.4	71	136	1.91549	6.6	1.8	63
477	53	79.7			13	67	187	119	2.1	2	10.3	117	3.09	9.4	0	0	0	0	0	1	0	0	1	0	0	0	1	0	1	0	0	7	3.4	125	33	95	60	31.564	6.6	2	7	67	232.7	3.47314	1.8	1.6	116
478	63	175.1	2	22	1	2510	486	7431	27.4	7.8	10.6	217	3.22	8.3	0	0	0	0	0	1	0	0	1	0	0	0	0	0	1	0	0	6	2.4	116	27	110	72	33.356	9.8	2.8	12	49	118	2.40816	4.5	1.7	217
479	53	103.05	2	122	6	72	83	120	1.5	0.9	14.1	48	4.09	5.3	0	0	0	0	0	0	0	0	1	0	0	1	0	0	1	0	0	6	3	142	35	17	27	13	1.9	0.8	5.3	72	120	1.66667	1.5	1.4	48
480	65	80	2	13	1	3048	123	4590	2.6	4	11.8	143	3.6	8.1	0	0	0	0	0	0	0	0	1	0	0	0	0	1	0	1	0	9	1.9	133	12	79	46	30.33	8	1.3	13.6	591	630	1.06599	2.7	1.7	143
481	27	85.9	2		13	167	69	147	1.8	1	9.8	261	3.49	8.2	0	0	0	0	0	0	0	0	1	0	0	0	0	0	1	0	0	3	3.2	136	28	23	35	27	6.7	0.9	7	37	39	1.05405	4	1.8	261
482	73	88.05	1		13	38	120	46	2.6	1.4	10.2	354	3.42	16.9	0	1	1	0	0	1	0	0	1	1	0	0	0	0	0	0	0	8	3.9	136	31	38	46	11	1.1	1	13.5	38	46	1.21053	1.1	1.4	296
483	59	72.1			13	14	61	25	4.2	0.9	10.4	188	3.54	9.1	0	0	1	0	0	0	0	0	1	0	0	0	0	0	1	0	0	5	1.9	133	33	24	64	17	4.5	0.8	24.5	10	14	1.4	2.3	2	132
484	70	76.9	2		13	444	120	268	1.2	1.2	10.1	334	2.96	8.7	0	0	0	0	0	0	0	0	1	0	0	0	0	1	0	0	0	6	2.7	133	27	24	33	9	3.6	1	12	106	63	0.59434	0.3	1.1	259
485	51	77.4	2		13	52	79	125	1.6	0.5	9.1	201	3.02	6.5	0	0	0	0	0	0	0	0	1	0	0	0	0	0	1	0	0	4	2.4	130	35	18	37	13	3	0.5	2.8	38	120	3.15789	2.2	1.6	54
486	57	126.2	1	14	1	54	322	103	3.4	2.2	11.8	76	3.78	8	0	1	0	0	0	1	0	0	1	0	0	0	1	0	1	0	0	8	2.7	144	42	86	89	30	9.6	1.4	10.1	52	73	1.40385	6.1	2.3	54
487	55	81.8	1		13	60	60	89	1.2	1.3	11.4	270	3.66	9.7	0	0	0	1	0	1	0	0	1	1	0	0	0	0	0	0	0	5	3.9	141	35	40	54	8	1.1	1	19.6	46	89	1.93478	1.1	1.1	205
488	79	101	2	46	3	14	88	34	2.3	7	6.8	136	2.17	9.9	0	1	0	0	0	0	0	0	1	0	0	0	0	1	1	0	0	9	1.4	121	51	106	76	34.564	3.8	6.7	8.5	9	26	2.88889	1	1.3	116
489	71	60.2	1	14	1	54	186	61	1.3	0.9	8.1	163	2.57	6	0	0	0	0	0	0	0	0	1	0	0	0	0	1	1	0	0	8	3	126	35	37	45	7	1.1	0.7	5.2	40	46	1.15	1.1	1.3	154
490	75	102	2	31	3	1050	93	1994	2.9	4.7	8.1	197	3.11	9.5	1	1	0	0	0	0	0	0	1	1	0	0	0	0	1	0	0	9	3	132	48	98	74	35.33	5.8	4.2	10.9	1050	1994	1.89905	2.9	2.4	74
491	61	81	2	0	1	34	62	85	1.9	1.4	13.1	104	4.11	1.9	0	0	0	0	0	0	0	0	1	0	0	0	0	0	0	0	0	3	2.50269	137	56	15	60	18.518	1.1	1.4	1.9	34	85	2.5	1.1	1.9	104
492	50	136.2	2		13	28	85	154	6.3	2.4	12.7	228	4.96	8.9	0	1	0	0	0	1	0	0	1	0	0	0	0	0	1	0	0	6	2.1	125	27	78	78	28.61	2.7	2.1	29.1	28	60	2.14286	2.2	1.6	154
493	80	57.4333	1	57	3	262	288	212	1.4	5.2	9.3	273	2.66	9.7	0	1	0	0	0	0	0	0	1	0	0	0	1	0	0	0	0	8	3.7	127	40	77	66	28.61	0.9	4.3	14.2	47	83	1.76596	0.9	1.1	132.748
494	77	98.9	2	50	3	24	76	41	4	5.7	11.2	293	3.46	9.9	0	1	0	0	0	0	0	0	1	0	0	0	1	0	0	0	0	7	2.7	133	48	95	43	36.396	3	5.8	8.9	15	20	1.33333	2	3.3	174
495	87	95.8	2	204	12	585	585	823	1.5	1.9	8.1	177	2.58	9	0	0	0	1	0	0	0	0	1	0	0	0	1	1	0	0	0	10	2.7	134	38	32	66	19	4.3	1.6	25.6	585	823	1.40684	4.3	1.1	101
496	53	71.8	2		13	31	182	68	2.9	5.4	7.9	325	2.5	9.9	0	1	0	0	0	1	0	0	1	0	0	0	1	0	1	0	0	8	4.1	120	22	93	73	40	37.6	0.9	8.5	27	45	1.66667	16.4	2.6	136
497	56	71.2	2		13	29	81	29	1.2	0.8	11.8	165	3.81	4.6	0	0	0	0	0	0	0	0	1	0	1	0	0	0	0	0	0	4	2.97614	133	23	13	41	8	0.6	0.6	4.4	25	27	1.08	0.6	1.2	132.748
498	45	77.2		10	1	86	148	245	5.8	5.1	7	113	1.98	8.9	0	0	0	0	0	0	0	0	1	0	0	0	0	0	1	0	0	3	2.7	107	38	134	81	40	24	2.7	14.3	82	245	2.9878	19.5	5.8	93
499	61	75.6	2	10	1	57	65	120	3	2.7	13.5	256	3.93	8.1	0	0	0	0	0	0	0	0	1	0	0	0	0	0	1	0	0	5	2.8	126	58	71	135	31.32	1.8	1	6.8	51	75	1.47059	1.5	1.2	183
500	72	110	2	17	1	33	49	63	2.3	2.1	9.5	131	2.58	9.9	0	0	0	0	0	0	0	0	1	1	0	0	1	0	1	0	0	9	3.1	125	43	29	56	25	4.9	1.6	5.8	29	49	1.68966	3.2	1.8	123
501	70	116.2	2	1	1	167.641	132.933	409.463	1.3	1	13.9	123	3.93	27.5	0	0	0	1	0	1	0	0	1	1	0	0	0	0	1	0	0	9	2.71271	114	42	14	58	11		1.2	27.5	94.6479	232.7	2.45859	5.67371	1.3	123
502	53	106.8	2		13	487	65	457	2.6	2	10	103	3.22	8.9	0	0	0	0	0	0	0	0	1	0	0	0	0	1	1	0	0	6	2.5	132	34	51	42	26.924	2.9	1.5	3	17	34	2	1.7	2.3	69
503	55	80		2	1	1347	113	12250	4.6	2.8	10.1	60	3.2	7.3	0	0	0	1	0	1	0	0	1	0	0	0	0	0	1	0	0	6	2.9	130	44	24	110	40	16.5	2.2	6.4	1285	11520	8.96498	16.1	3.1	39
504	45	69.7	2	958	13	144.977	130.238	201.833	1.1	10.1	10.7	96	3.51	5.8	0	0	0	0	0	0	0	0	1	0	0	0	1	0	0	0	1	9	2.8572	140	21	31	59	20		10	3.4	94.6479	232.7	2.45859	5.67371	1.1	71
505	40	64	1	141	6	404	212	669	1.6	1.4	11.6	224	3.65	9.5	0	0	0	0	0	1	0	0	1	1	0	0	0	0	0	0	0	3	2.8	124	24	29	71	20.006	2.8	0.6	7.5	318	444	1.39623	2.5	1.4	175
506	62	80.8	2	12	1	156	94	221	2.2	1.4	7.9	156	1.93	9.6	0	0	0	1	0	0	0	0	1	0	0	0	0	0	1	0	0	6	2.9	138	37	95	57	20	7.4	0.5	3.3	38	150	3.94737	5.8	1.7	62
507	76	96.5	2	18	1	22	102	31	2.4	6.7	9.4	449	3.09	9.7	0	1	1	0	0	1	0	0	1	1	0	0	0	0	0	0	0	8	2.4	127	34	91	66	27	0.5	2.5	13	19	17	0.894737	0.5	1.8	265
508	57	74.3	2	10	1	222	319	625	3.1	1.6	10.6	191	4.38	26.3	0	0	0	0	0	0	0	0	1	0	0	0	0	1	0	1	0	8	3.5	125	29	56	70	31.082	4.1	0.9	26.3	175	568	3.24571	3.8	3.1	191
509	60	104.4	2		13	9	64	20	1.1	1	12.9	175	3.87	8.7	0	0	0	0	0	0	0	0	1	0	0	0	0	0	0	0	0	3	3.8	126	26	17	33	8	0.7	0.8	8.3	9	20	2.22222	0.7	1.1	169
510	66	69.5	1	37	3	89	110	235	2.7	3.5	9.3	148	2.75	9.4	0	0	0	0	0	0	0	0	1	0	0	0	1	0	0	0	0	5	2.1	134	43	128	61	35	9.6	2.2	15.8	73	235	3.21918	4.8	1.8	80
511	72	73.8333	1		13	46	84	195	1.7	0.8	9.8	144	3.11	8.8	0	0	0	1	0	0	0	0	1	0	0	0	0	0	1	0	0	7	2.8	138	49	24	89	14	7.4	0.7	3.5	23	55	2.3913	3.3	1.1	90
512	47	85.5	2		13	26	81	67	2.1	1.8	9.7	241	3.44	26.8	0	0	0	0	0	0	0	0	1	0	0	0	0	0	1	0	0	3	2.4	131	27	38	36	21	6.2	0.5	25.6	21	57	2.71429	6.2	1.9	83
513	66	53.2	1		13	92.0416	117.277	-56.9328	1.1	0.7	14.3	314	4.39	8.7	0	0	0	0	0	0	0	0	1	0	0	0	0	0	0	0	0	3	3.02083	139	24	7	22	7		0.7	8.7	94.6479	232.7	2.45859	5.67371	1.1	314
514	52	93	2		13	53	81	74	1.5	0.6	9.7	52	3.13	2.1	0	0	0	0	0	0	0	0	1	0	0	0	1	0	1	0	0	6	3.2	141	17	15	25	13	1.7	0.7	1.7	53	74	1.39623	1.7	1.5	52
515	38	112.35			13	634	55	1664	3	6	7.9	557	2.6	9.9	0	0	0	0	0	0	0	0	1	0	0	0	1	0	1	0	0	5	2.5	128	36	104	96	40	7.9	2.1	5.6	39	76	1.94872	16.7	2.6	123
516	52	77	2	19	1	57	53	108	2.9	2.4	15.9	192	4.4	9.7	0	0	0	0	0	0	0	0	1	0	0	0	0	1	1	0	0	6	2.7	130	49	65	117	33	5.9	1	10.2	57	77	1.35088	1.8	1.1	159
517	65	96.5	1	54	3	271	330	298	3.5	1.1	10.6	146	3.05	9.8	0	0	0	0	0	1	0	0	1	0	0	0	0	0	0	0	0	4	1.9	121	42	45	66	24	9	1.1	8.5	44	66	1.5	5.3	2.1	121
518	60	89	2		13	81	83	104	1.1	1	13.7	238	3.9	8.9	0	1	0	0	0	0	0	0	1	0	0	0	0	0	0	0	0	4	3.8	131	26	39	32	8	1.3	0.8	8	81	104	1.28395	1.3	1.1	156
519	77	82.6	2	11	1	173	219	459	1.8	1.8	8.3	84	3.52	5.8	0	0	0	0	0	0	0	0	1	1	0	0	0	0	0	0	0	5	2.3	136	40	30	76	25	7.9	1.3	1.4	94.6479	232.7	2.45859	2	1.83565	84
520	84	76	1	40	3	74	153	74	1.8	0.8	11.5	112	3.59	6	0	0	0	0	0	0	0	0	1	0	0	0	0	0	1	0	0	7	2.4	135	39	23	40	11	2.1	0.8	5.5	74	68	0.918919	2.1	1.83565	73
521	63	94.3	1	9	1	108	979	404	19	3	7.3	91	2.47	9.8	1	0	0	0	0	0	0	0	1	0	0	0	0	0	1	1	0	12	2.4	120	49	46	86	40	9.9	0.6	6.3	94.6479	232.7	2.45859	5.67371	1.7	88
522	55	65	1	1628	13	76	241	151	1.5	0.7	9.1	175	2.88	8.5	0	0	0	0	0	1	0	1	1	0	0	0	0	0	0	0	0	4	2.50579	135	55	26	61	19.125	2.5	0.9	8.5	35	59	1.68571	2.5	1.4	76
523	42	98.3	2	15	1	869	93	2694	9.6	11.1	9.7	61	2.92	9.9	0	0	0	0	0	0	0	0	1	0	0	0	0	0	1	0	0	3	2.2	133	46	88	97	40	9.8	6.4	16.1	869	2694	3.10012	8.6	3.7	52
524	58	118	2	13	1	72	925	288	6.8	1	10.1	84	3.2	9.3	0	0	0	0	0	0	0	0	1	0	0	0	0	0	0	1	0	8	2.4	137	31	27	44	21	7.3	0.8	10	66	240	3.63636	4.7	2.2	33
525	51	68.8	2	1604	13	59	43	436	1.6	2.7	8.1	292	2.49	8.7	0	1	0	0	0	0	0	0	1	0	0	0	0	0	0	0	0	3	2.1	118	30	53	58	28.61	3.9	2.7	12.6	52	436	8.38462	2.5	1.3	123
526	62	88	2		13	202	61	387	2.4	1	9.9	228	3.37	9.5	0	0	1	0	0	0	0	0	1	1	0	0	0	1	1	0	0	9	2.4	134	32	33	51	21	8.4	0.7	5.2	49	57	1.16327	1.3	1.2	108
527	73	48.5	1	71	3	288	83	195	1.3	0.7	13.2	425	3.89	9.7	0	0	0	0	0	0	0	0	1	0	0	1	0	1	0	0	0	8	2.6	130	36	23	86	9	0.5	0.8	6.4	94.6479	232.7	2.45859	5.67371	1.3	380
528	52	72.1		23	1	107	262	330	4.8	2.7	13.8	134	4.34	9.8	0	0	0	0	0	0	0	0	1	0	0	0	0	0	1	0	0	4	2.5	126	47	53	79	40	9.2	3.1	10	107	330	3.08411	22.2	4.4	91
529	64	61.1	2		13	477	54	543	1.6	1.3	7.8	127	2.96	7.4	0	0	0	0	0	0	0	1	1	0	0	0	0	0	1	0	0	6	3.2	137	25	59	36	18	2	1.2	7.4	446	543	1.21749	1.7	1.5	132.748
530	57	79.4	1	5	1	29	95	64	3.9	2.1	8.6	70	2.37	9.8	0	0	0	0	0	0	0	0	1	1	0	0	0	0	1	0	0	5	3.8	140	29	92	71	40	46	1.6	10.2	29	64	2.2069	42.5	1.83565	132.748
531	75	76.3		12	1	718	72	4327	1.7	5	11	134	3.58	8.3	1	1	0	0	0	0	0	0	1	0	1	0	1	0	1	0	0	12	2.3	130	44	90	95	29.98	2	2.5	6.2	94.6479	232.7	2.45859	5.67371	1.83565	75
532	64	104.5	2		13	146	58	137	1.1	0.6	14.5	85	4.27	3.6	0	0	0	0	0	1	0	0	1	0	0	0	0	0	0	0	0	4	4	135	21	18	33	11	4.3	1	3.4	94.6479	232.7	2.45859	5.67371	1.1	132.748
533	58	74.8	2	118	6	26	66	44	2.3	3.2	5.8	71	1.59	6	0	0	0	0	0	0	0	0	1	0	0	0	0	0	1	0	0	4	3	135	18	50	48	27	9.7	4	4.6	23	40	1.73913	3.2	2.3	71
534	53	122	2	6	1	55	86	209	2.5	3.6	9.1	70	4.03	5.9	0	0	0	0	0	0	0	0	1	1	0	0	1	0	1	0	0	7	3.2	139	49	111	52	40	8	2.7	3.8	32	104	3.25	4.8	2.1	47
535	61	75.2			13	20	48	56	1.3	1.8	8.5	78	2.64	4.6	1	0	1	0	0	1	0	0	1	1	0	0	1	0	0	0	0	9	4	137	21	29	27	13	0.5	2.7	4.3	19	54	2.84211	0.5	1.1	61
536	51	116	2		13	85	95	133	1.5	1.1	13.8	172	3.98	9.1	0	1	0	0	0	1	0	0	1	1	0	0	0	0	0	0	0	5	3.1	130	14	32	20	10	2.3	1.1	7.2	61	82	1.34426	1.4	1.4	128
537	54	50	1	726	13	41	49	94	1.3	0.8	9.7	145	3.16	5.5	0	0	0	0	0	0	0	0	1	0	0	0	0	1	0	0	0	4	2.7	135	30	12	15	10	1.1	0.8	3.8	33	52	1.57576	1.1	1.3	110
538	48	75.7	1		13	36	107	172	1.4	0.6	8.1	78	2.75	4.1	0	0	0	0	0	0	0	0	1	0	0	0	0	0	1	0	0	3	3.1	133	46	18	49	19.168	6.5	0.6	3.3	25	104	4.16	4.1	1.4	32
539	51	63	1	9	1	35	91	81	4.8	2.5	11.7	147	3.52	9.4	0	0	0	0	0	0	0	0	1	1	0	0	0	0	1	0	0	5	2.5	130	27	40	66	29	8.2	0.6	8.2	35	81	2.31429	6.7	3.2	147
540	61	44.6	1		13	22	99	40	1.2	8	10.1	214	3.19	9.5	0	0	0	0	0	1	0	0	1	0	0	0	1	0	0	0	0	6	2.6	129	33	66	70	26.016	0.5	7.2	18.3	10	17	1.7	0.3	1.1	116
541	67	102.7			13	36	40	54	2	1.4	10.9	46	3.3	5	0	0	0	0	0	0	0	0	1	0	0	0	0	0	1	0	0	5	3.9	138	27	33	56	21	2.5	1.5	5	36	54	1.5	2.5	2	19
542	54	87.2	2		13	57	84	58	1.2	1.3	14.1	177	4.32	6.6	0	0	0	0	0	0	0	0	1	0	0	0	0	0	0	0	0	2	3.4	136	20	21	35	14.858	2.3	1.3	21.2	57	58	1.01754	2.3	1.2	138
543	56	67.4			13	15	81	23	1.1	0.6	11.6	153	3.49	7.4	0	0	0	0	0	0	0	0	1	0	0	0	0	0	0	0	0	2	3.3	136	42	12	25	7	0.3	0.8	7.4	15	23	1.53333	0.3	1.1	153
544	84	70	2	23	1	15	286	19	1.8	2.4	7.3	422	2.54	9.1	0	0	1	0	0	1	0	0	1	0	1	0	1	0	0	0	0	11	1.3	128	41	35	73	21.772	0.2	1.8	9.1	15	19	1.26667	0.1	1.4	379
545	55	102	1	17	1	28	62	76	3.8	2.9	7.9	92	2.52	9.7	0	0	0	0	0	0	0	0	1	0	0	0	1	0	1	0	0	6	3.1	140	31	51	67	35	8.1	2	9.3	27	51	1.88889	7	2.4	73
546	55	80	2	8	1	226	96	1200	3.1	2.1	10.9	193	3.4	9.7	0	0	0	0	0	0	0	0	1	0	0	0	0	0	1	0	0	4	2	131	45	21	69	18	4.7	0.7	6.4	21	84	4	4.7	1.6	68
547	71	100	2	4	1	67	87	126	3	4.8	13.6	110	3.72	9.5	0	0	0	0	0	0	0	0	1	1	0	0	0	0	1	0	0	7	2.52013	127	32	88	96	36.528	9.9	1.3	9.5	67	126	1.8806	9.9	3	110
548	70	103.5			13	120.837	126.028	130.88	1.3	1	9.6	131	3.29	8.2	0	0	0	0	0	0	0	0	1	1	1	0	0	0	0	1	0	12	2.888	131	28	17	46	11		1.2	8.2	94.6479	232.7	2.45859	5.67371	1.3	100
549	49	87			13	53	198	100	1.2	0.8	11.7	316	3.66	14.9	0	0	0	0	0	0	0	0	1	0	0	0	0	0	0	0	0	1	2.88508	136	32	14	40	8	0.6	0.6	14.9	50	93	1.86	0.6	1.2	261
550	63	52			13	47	165	99	5.4	8.7	8	204	2.34	9.8	0	0	0	0	0	0	0	0	1	0	0	0	1	1	0	0	0	7	1.9	130	32	33	85	40	12.7	7.6	18.1	47	94	2	12.2	4.1	129
551	91	90.9	2		13	194	146	146	3.8	1.4	10.8	126	3.58	8.9	1	0	0	0	0	1	0	1	1	0	0	0	0	0	0	0	0	8	2.78654	137	26	29	41	28	2.7	2	8.8	194	146	0.752577	2.7	3.8	90
552	53	72.9	2	12	1	263	95	360	1.3	0.7	9.7	125	2.88	6.9	0	0	0	1	0	0	0	0	1	0	0	0	0	0	0	0	0	3	2	132	36	22	59	15	5	0.9	6.9	205	301	1.46829	5	1.3	37
553	69	89.75	2	32	3	153	65	608	4.6	1.8	9.1	224	2.66	9	0	0	1	0	0	0	0	0	1	1	0	0	0	0	1	0	0	7	2.1	132	49	61	70	27.475	6.9	0.8	7.2	153	608	3.97386	1.5	4.6	104
554	91	68.5	1		13	160.182	127.58	271.312	2.6	1	10.8	243	3.31	9	0	1	0	0	0	1	0	0	1	0	0	0	0	0	0	0	0	7	2.9	136	30	37	45	16		1	5.6	94.6479	232.7	2.45859	5.67371	1.6	108
555	61	74.65	2	2	1	23	33	59	3.9	2.4	9.8	143	3.07	1.7	0	0	0	0	0	0	0	0	1	0	0	0	0	0	0	0	0	3	3.8	137	54	24	138	38	6.1	1.9	1.7	23	59	2.56522	6.1	2.7	143
556	78	80	2	780	13	246.805	135.978	635.782	2.5	1.5	9.6	401	2.97	13.3	0	1	0	0	0	0	0	0	1	1	1	0	1	0	0	0	0	9	2.64372	129	36	40	59	27.27		1.7	13.3	94.6479	232.7	2.45859	5.67371	2.5	204
557	65	56.9	1		13	188.861	127.374	408.533	1.7	1	10.3	60	3.32	6	0	0	0	0	0	0	0	0	1	0	0	0	0	1	1	0	0	7	2.76186	134	40	26	37	14	1.9	0.8	6	94.6479	232.7	2.45859	1.8	1.6	49
558	21	60.6	1	44	3	115	160	236	2.6	12	9.1	254	3.1	9.8	0	0	0	0	0	1	0	0	1	0	0	0	1	0	1	0	0	6	3.1	131	23	114	57	35.165	44.3	2.4	6.7	107	115	1.07477	34.8	1.9	169
559	63	89.8			13	16	55	34	5.1	1.9	12.4	237	3.72	9.4	0	0	0	0	0	0	0	0	1	0	0	0	0	1	1	0	0	7	3.3	128	37	48	39	24.62	6.6	0.8	7.5	11	20	1.81818	3.4	2.3	136
560	60	69	2		13	76	345	315	1.3	0.5	10.3	115	2.77	9.6	0	0	0	0	0	0	0	0	1	1	0	0	0	0	1	0	0	6	2.7	127	31	11	52	16.574	9.9	0.5	9.5	73	315	4.31507	5.5	1.1	53
561	52	70.1	1		13	69	176	112	1.4	0.9	8.2	397	2.4	41.5	0	0	0	0	0	0	0	0	1	0	0	0	0	0	1	0	0	4	2.4	129	34	25	56	28.524	26.1	0.4	13.5	44	104	2.36364	19.6	1.1	366
562	51	87.8	2		13	27	51	42	1.8	1.6	14.5	91	4.19	8.1	0	0	0	0	0	0	0	0	1	0	0	0	0	1	1	0	0	6	3.05844	138	14	24	20	16	5	1	8.1	27	41	1.51852	2.3	1.3	60
563	67	103.2			13	190	65	124	3.1	2.5	7.4	476	2.74	9.9	0	0	0	0	0	1	0	0	1	1	0	0	0	0	0	0	0	5	2.5	138	35	84	46	27	0.5	2.6	11.9	190	88	0.463158	0.5	2.6	339
564	81	81.8	2		13	415	303	526	1.8	3.3	10.1	202	3.2	9.7	0	0	1	0	0	0	0	0	1	0	0	0	0	0	0	0	0	6	2.4	136	37	132	52	21	8.1	1.9	10.5	30	27	0.9	0.9	1.2	144
565	58	84.2	2		13	66	37	91	1.3	0.9	9.9	147	2.95	6.3	0	0	0	0	0	1	0	1	1	1	0	0	0	0	0	0	0	5	3.3	135	20	12	18	9	1.2	0.8	6.3	51	61	1.19608	1.2	1.2	123
566	77	99.6	1	55	3	147	64	169	1.5	1.3	11	338	3.33	9.6	0	1	0	0	0	1	0	0	1	1	0	0	1	1	0	0	0	11	1.9	132	37	46	44	11	3.1	1.3	6.8	94.6479	232.7	2.45859	5.67371	1.2	271
567	79	82.65	2	192	12	16	116	59	3	1.5	7.8	355	2.68	9.3	0	1	1	0	1	1	0	0	1	0	0	0	0	0	0	0	0	8	2.2	131	46	38	70	22.336	2.5	0.9	47.4	7	16	2.28571	1.4	1.6	186
568	67	75.5	2	0	1	39	75	105	2.2	2.3	8.8	107	2.84	14.9	0	0	0	0	0	0	0	0	1	0	0	0	0	0	1	0	0	5	2.1	136	48	42	101	30.33	5.9	2.2	14.7	39	105	2.69231	5.9	2.2	107
569	51	100.967	2		13	87	141	179	1.6	3.2	10.8	241	3.58	9.2	0	0	0	1	0	1	0	0	1	1	0	0	0	0	0	0	0	5	2.8	134	43	63	84	21	2.1	3.6	9.2	19	27	1.42105	0.4	1.1	127
570	39	77.3	2		13	45	56	123	4.2	1.3	7.9	325	2.47	9.9	0	0	0	0	0	0	0	0	1	0	0	0	0	0	1	0	0	3	2.2	132	43	58	85	30	9.8	1.2	9.7	94.6479	232.7	2.45859	5.67371	2.6	132.748
571	51	90.4	2		13	70	128	112	1.5	1	11.5	224	3.56	9.4	0	0	0	0	0	1	0	1	1	0	0	0	0	0	1	0	0	6	2.6	135	35	12	35	11	7.4	1	16.3	70	112	1.6	1.7	1.2	135
572	53	51.6	2		13	51	111	140	1.9	0.8	11.8	112	3.34	6.1	0	0	0	0	0	1	0	0	1	0	0	0	0	0	1	0	0	5	2.8	131	39	29	35	20	5.6	0.8	5.7	51	140	2.7451	5.6	1.9	97
573	67	86	1		13	58	91	63	1.4	0.7	10.2	78	3.48	3.8	0	0	0	1	0	0	0	0	1	1	0	0	0	0	1	0	0	7	3.2	141	31	27	62	9	0.8	0.6	3.8	42	45	1.07143	0.8	1.3	78
574	76	74.9	2	196	12	13	70	39	1.3	1.2	8	111	2.43	5	0	0	0	0	0	0	0	0	1	0	0	0	0	0	0	0	0	4	3.3	136	24	22	46	8	0.6	1.3	5	94.6479	232.7	2.45859	5.67371	1.1	109
575	80	90			13	39	368	79	2	3.2	7.4	283	2.74	20.4	1	1	0	0	0	0	0	0	1	0	1	0	0	0	0	0	0	9	2.1	130	48	124	58	20.864	0.6	1.1	14.6	33	49	1.48485	0.6	1	282
576	64	115	2		13	371	50	1010	1.8	1.7	9.9	120	3.26	9.9	0	0	0	0	0	0	0	0	1	0	0	0	0	1	1	0	0	7	2.7	134	42	60	53	24.122	4.6	1	4.7	36	66	1.83333	0.9	1.3	55
577	53	67.6	2	78	3	28	99	75	2.7	1.7	10.2	77	3.07	9.4	0	0	0	0	0	0	0	0	1	0	0	0	0	0	0	0	0	2	2.2	127	26	41	67	31.544	8	1.8	6.4	94.6479	232.7	2.45859	5.67371	2	77
578	62	93.2	2		13	22	77	39	2.4	0.8	12.5	353	5.37	6.8	0	0	0	0	0	1	0	0	1	0	0	0	0	0	1	0	0	6	3.2	136	19	21	22	16	1.9	0.8	6.8	22	39	1.77273	1.9	2.2	338
579	42	107	2		13	2363	82	3428	1.9	0.7	12.3	172	3.77	8.4	0	0	0	0	0	0	0	0	1	0	0	0	0	1	1	0	0	5	2.6	135	29	21	34	21	7	0.7	6.7	65	72	1.10769	1.1	1.3	125
580	43	64	2		13	96	359	276	3.1	4.6	9.2	201	2.51	6.3	0	0	0	0	0	0	0	0	1	0	0	0	0	0	1	0	0	3	1.7	132	42	79	72	24	9.9	0.4	6.1	93	139	1.49462	11.9	2	112
581	61	119.6	2		13	121	149	138	1.2	1.2	12.3	114	4.02	7.6	0	0	0	0	0	0	0	0	1	1	0	0	0	0	0	0	1	10	3.1	133	29	37	15	7	0.9	1	5.3	41	99	2.41463	0.6	1.1	68
582	50	76.6	2	1039	13	1522	77	1867	1.8	1.1	11.2	181	3.43	8.7	0	0	0	0	0	0	0	0	1	0	0	0	0	0	1	0	0	4	3.7	131	21	22	29	16.792	2	1.1	5.3	18	30	1.66667	0.8	1.1	123
583	81	47.8			13	42	154	50	1.1	6.5	11.4	72	3.86	7.7	0	1	0	0	0	0	0	0	1	1	0	0	1	0	0	0	0	9	3	129	27	52	41	26.016	0.3	6	7.7	39	43	1.10256	0.3	1	69
584	54	80.0333	1		13	202	139	235	7.2	6.6	9.1	671	2.75	9.9	0	0	0	0	0	1	0	0	1	0	0	0	1	0	1	0	0	7	2.7	120	33	60	68	40	9.3	5.6	6.2	45	94	2.08889	17.4	2.6	36
585	55	78.5	1	13	1	48	78	110	1.7	2.4	7.4	380	2.52	30.1	0	0	0	0	0	0	0	0	1	0	0	0	0	0	0	0	0	2	2.2	133	28	84	70	27	8.3	2.2	30.1	7	37	5.28571	8.3	1.7	298
586	71	127	2	2427	13	191	67	290	1.2	10.4	8.1	265	2.44	9.9	0	1	1	0	0	1	0	0	1	1	1	0	1	0	0	0	0	11	2.70736	119	28	111	59	29.732	0.8	8.6	25.9	94.6479	232.7	2.45859	5.67371	1.2	101
587	47	73.5			13	31	144	82	1.7	1	10.2	39	2.68	5	0	0	0	0	0	0	0	0	1	0	0	0	0	0	1	0	0	3	2.8045	136	37	15	26	16	3.6	1	4.1	27	80	2.96296	2.6	1.7	37
588	55	73.5	1	165	6	84.3532	117.848	-74.066	0.771354	0.6	12.8	216	4.02	8.1	0	0	0	0	0	0	0	0	1	0	0	0	0	0	1	0	0	4	3.0213	137	24	9	25	6		0.8	12.1	94.6479	232.7	2.45859	5.67371	1.83565	216
589	66	93.3	2	231	12	21	96	54	2.3	1.6	4.7	100	1.45	9.8	0	0	0	0	0	0	0	1	1	0	0	0	0	0	1	0	0	6	1.9	131	30	50	70	31.178	9.9	1.6	13	15	26	1.73333	9.3	2.3	100
590	57	80.3	1		13	30	118	60	1.9	0.6	9.5	135	3	3.9	0	0	0	0	0	0	0	0	1	0	0	0	0	0	1	0	0	4	2.98663	139	21	12	26	14	1.4	0.6	19.5	30	60	2	1.2	1.9	110
591	57	80.2	2		13	21	66	37	1.5	0.7	11	234	3.51	19.9	0	0	0	0	0	0	0	0	1	0	0	0	0	0	0	0	0	2	2.8	128	33	15	44	20.864	2.5	0.6	19.9	21	33	1.57143	2.5	1.4	217
592	65	75	2		13	44	114	116	1.7	0.8	10	138	3.09	5.9	0	0	0	0	0	0	0	0	1	0	0	0	0	0	1	0	0	5	2.6	135	29	19	35	15	1.5	0.8	5.6	43	116	2.69767	1.5	1.7	78
593	60	72.9	2	160	6	221	590	218	1.3	0.5	12	302	3.82	8.1	0	0	0	0	0	0	0	0	1	0	0	0	0	1	0	0	0	5	2.74922	134	36	16	42	19.277	7.2	0.6	15.1	105	91	0.866667	7.2	1.3	302
594	70	86.35	1	20	1	95	152	116	2.1	0.8	10.4	211	3.17	9.8	0	1	0	0	0	1	0	0	1	0	0	0	0	0	1	0	0	8	2	124	31	32	48	15.825	2	0.8	8.8	24	31	1.29167	1.6	1.9	211
595	54	82	2		13	104	256	95	3.3	1.5	8.3	109	2.59	10.4	0	0	0	0	0	1	0	0	1	0	0	0	0	0	1	0	0	5	2.9	128	43	29	93	35.079	9.2	1	7.1	104	95	0.913462	14.3	1.8	50
596	44	79	2	18	1	49	183	154	3.2	5.1	12.4	221	3.65	53.3	0	0	0	0	0	1	0	0	1	0	0	0	0	0	1	0	0	4	2.7	131	43	110	76	38.396	38.7	2.1	18.1	49	154	3.14286	18.8	2.3	140
597	38	65.6			13	21	213	29	1.5	0.5	8.4	348	3.15	9.4	0	0	0	0	0	1	0	0	1	0	0	0	0	0	1	0	0	4	3.06236	133	16	12	26	11	1.1	0.6	19.5	94.6479	232.7	2.45859	5.67371	1.5	132.748
598	62	80.95	2		13	151	200	238	1.4	0.8	10.1	91	3.2	6.4	0	0	1	0	0	0	0	0	1	0	0	0	0	0	0	0	0	4	2.9	132	22	8	28	19.125	7.2	0.8	4.6	151	238	1.57616	7.2	1.4	66
599	56	105.271	2	8	1	1231	386	6591	11.7	3.7	10.1	65	3.2	9.2	0	0	0	0	0	0	0	0	1	0	0	0	1	0	1	0	0	6	2.1	116	57	41	144	40	9.6	2.5	1.4	33	139	4.21212	7.7	3.3	13
600	66	108	2		13	60	86	26	1.7	3.6	9.5	148	2.77	7.4	0	0	0	0	0	0	0	0	1	0	0	0	0	0	1	0	0	5	3.2	136	22	79	69	34.112	8	4.5	6.1	60	17	0.283333	7.9	1.4	89
601	34	88.6	2		13	42	100	82	1.5	0.9	8	154	2.94	8.6	0	0	0	0	0	0	0	0	1	0	0	0	0	0	1	0	0	3	3	134	34	17	28	13	1.9	0.9	8.6	16	41	2.5625	1.5	1.5	115
602	49	64.2	1		13	98.884	116.781	-69.2701	1.5	0.6	12.6	79	3.76	4.3	0	0	0	1	0	1	0	0	1	0	0	0	0	0	0	0	0	3	3.04359	139	19	9	21	11		0.5	4.3	94.6479	232.7	2.45859	5.67371	1.5	79
603	57	74.7	2	269	12	33	90	47	2.7	2.3	7.6	64	2.63	8.1	0	0	0	0	0	0	0	1	1	0	0	0	1	0	1	0	0	7	2.5	129	35	37	60	32.485	4.9	2.5	4.3	33	43	1.30303	4.9	2.2	132.748
604	66	79.3	2	276	12	19	203	55	1.6	1.2	11.1	126	3.53	9.7	0	0	0	0	0	0	0	0	1	0	0	0	0	0	1	0	0	5	2.7	135	42	36	35	15.716	2.5	1.2	9.1	18	55	3.05556	1.8	1.4	105
605	66	57.2	1		13	1107	34	2042	1.4	1	13.8	89	4.64	9.3	0	0	1	0	0	0	0	0	1	0	0	0	0	1	0	0	0	6	3	132	29	25	21	13.891	2.3	0.9	3.9	23	31	1.34783	0.9	1	89
606	58	82.3		9	1	64	86	146	21.8	1.7	9.3	80	3.05	9.3	0	0	0	0	0	0	0	0	1	1	0	0	0	0	1	0	0	5	2.2	138	36	43	90	40	9.4	0.9	4.6	60	89	1.48333	9.4	4.9	69
607	59	91.2333	2	3417	13	983	59	1109	1.4	1.3	9.3	423	3.17	9.9	0	0	0	1	0	0	0	1	1	0	0	0	0	0	0	0	0	4	2.2	131	39	49	40	16	3.7	1	3.6	43	66	1.53488	0.4	1	120
608	64	76.9			13	36	147	110	1.7	1.4	8.6	156	2.29	9.3	0	0	0	0	0	0	0	0	1	0	0	0	0	1	1	0	0	7	2.5	135	35	48	63	21.627	6.1	1.3	6.7	36	110	3.05556	3.7	1.7	145
609	56	80.2	2	5	1	218	167	1256	4.2	2.4	10.5	102	3.07	8.7	0	0	1	0	0	1	0	0	1	0	0	0	0	1	0	0	0	6	3.2	120	48	47	83	36.178	9.5	1.4	8.2	218	1256	5.76147	6.7	4.1	132.748
610	54	79.15	2	56	3	23	78	59	2.7	0.4	7.2	149	2.43	6	0	1	0	0	0	0	0	0	1	1	0	1	0	0	0	0	0	6	1.8	136	35	10	46	13	0.7	0.3	19.7	23	56	2.43478	0.7	1.8	149
611	54	51.6	1		13	41	64	80	1.8	0.8	8.1	105	2.8	7.6	0	0	0	0	0	0	0	0	1	0	0	0	1	0	1	0	0	6	2.7	129	27	22	45	19	4	0.7	7.6	41	80	1.95122	4	1.8	70
612	54	74.3	2		13	576	50	615	2.1	8.1	8.2	334	2.61	9.3	0	0	0	0	0	0	0	0	1	0	0	0	0	0	1	0	0	4	2	134	31	104	82	40	8.9	3	1.4	169	292	1.72781	44.6	1.5	89
613	67	68	2	2593	13	105	127	205	1.2	1.9	11.3	211	3.43	8.7	0	0	0	0	0	0	0	0	1	1	0	0	0	0	1	0	0	6	2.2	130	31	94	59	21.98	5.4	1.3	2.4	68	91	1.33824	0.4	1	111
614	31	149	2		13	225	232	617	1.5	8.9	8.9	247	2.29	9.6	0	0	0	0	0	0	0	0	1	0	0	0	0	0	1	0	0	3	2.8	121	42	117	112	38.264	34.5	3.6	7.3	29	131	4.51724	34.5	1.4	126
615	50	77	2		13	55	74	74	1.8	1.6	9.7	139	2.91	9.4	0	0	0	0	0	0	0	0	1	0	0	0	0	0	1	0	0	4	2.8	128	30	22	21	15	5	1.6	10	55	74	1.34545	4.7	1.8	85
616	76	105.6	2	67	3	20	195	23	1.6	2.3	7.7	57	2.63	3	0	0	0	0	0	0	0	0	1	0	1	0	1	0	1	0	0	10	3	140	34	102	57	16	0.9	1.8	1.7	20	23	1.15	0.5	1.2	47
617	35	62	2		13	71	87	205	1.5	0.6	4.6	305	1.53	9.1	0	0	0	0	0	0	0	0	1	0	0	0	0	0	1	0	0	3	2.79908	132	31	14	46	18.29	2.2	0.6	8.2	57	171	3	2.2	1.5	230
618	58	99.8	2		13	41	106	71	1.5	1.1	10.2	75	3.26	7.8	0	0	0	0	0	0	0	0	1	0	0	0	0	0	1	0	0	4	2.7	138	30	14	20	18	4.1	1.2	5.6	36	56	1.55556	2.7	1.5	57
619	61	66.9	2	75	3	118	213	100	1.3	3.1	11.2	404	3.65	7	0	0	0	0	0	0	0	0	1	0	0	0	0	1	0	0	0	5	2.8	130	28	24	40	14	3.6	0.8	10.1	118	100	0.847458	1.4	1.1	191
620	45	63	1		13	20	93	55	1.7	0.7	9.6	47	3.11	2.2	0	0	0	0	0	0	0	0	1	0	0	0	0	0	0	0	0	1	2.93855	139	24	7	36	13	1	0.7	2.2	94.6479	232.7	2.45859	5.67371	1.7	44
621	40	71.6	2		13	27	96	78	2.8	2.3	8.6	309	2.63	24.8	0	0	0	0	0	0	0	0	1	0	0	0	1	0	1	0	0	5	3.3	125	31	84	65	37.584	9.9	2.5	18.6	94.6479	232.7	2.45859	5.67371	2.8	132.748
622	54	94.8	2		13	2079	221	1973	1.4	0.7	15.2	117	4.87	7.7	0	0	0	0	0	0	0	0	1	1	0	0	0	0	0	0	0	3	2.8	131	28	12	47	24.376	24.4	0.8	6.2	1828	1384	0.757112	23.4	1.4	110
623	61	96			13	17	127	26	1.6	1	9	64	2.48	5.6	0	0	0	0	0	0	0	0	1	1	0	0	0	1	0	0	0	6	2	133	26	20	62	20.036	2.9	1	1.5	13	20	1.53846	2.9	1.5	60
624	52	85	2	1	1	12	37	22	14.5	1.1	7.1	87	2.3	4.6	0	0	0	0	0	0	0	0	1	0	0	0	0	0	1	0	0	4	1.8	143	53	12	132	40	0.6	0.9	4.6	12	22	1.83333	0.6	2.4	68
625	80	50.7			13	23	179	26	2	2.2	10.4	89	3.27	6.8	0	1	0	0	0	1	0	0	1	1	0	0	1	0	0	0	0	10	2.79148	134	34	37	47	15	0.6	2.2	6.7	23	26	1.13043	0.6	1.2	76
626	47	69	2	29	1	759	99	6983	2	12.4	7.4	652	2.5	9.6	0	0	0	0	0	0	0	0	1	0	0	0	1	0	0	0	0	3	2.7	133	46	68	96	25.056	4.7	1.2	1.7	759	6983	9.20026	1	1.4	52
627	60	151.3		0	1	34	131	40	2.12857	0.6	12.9	134	3.71	9	0	0	0	0	0	0	0	0	1	0	1	0	0	0	1	0	0	7	2.7	135	31	8	35	19.452	3.6	0.6	9	34	40	1.17647	3.6	1.83565	134
628	68	71.4	2	1	1	1774	69	5132	2.7	9.6	6.4	85	2.11	8.5	0	0	0	0	0	0	0	0	1	0	0	0	1	0	1	0	0	7	2.1	142	39	73	75	35	2.8	9.6	10.7	716	1475	2.06006	1.5	2.7	85
629	46	70	2		13	153	93	116	1	0.9	14	217	4.07	7.2	0	0	0	0	0	0	0	0	1	0	0	0	0	0	0	0	0	1	4.3	139	20	13	34	6	0.8	0.8	4.2	153	116	0.75817	0.5	0.9	156
630	49	67	2		13	138.278	122.098	134.1	1.7	0.8	10.1	86	3.16	9.6	0	0	0	0	0	0	0	0	1	1	0	0	0	0	1	0	0	4	2.92346	138	26	11	31	13.848		0.8	9.6	94.6479	232.7	2.45859	5.67371	1.7	132.748
631	60	57.7			13	311	110	890	3.1	1.8	11.5	157	3.51	9.8	0	0	0	0	0	1	0	0	1	0	0	0	0	0	0	0	0	4	2.2	131	45	56	72	30.66	8.7	1	5.5	39	61	1.5641	14	2.7	76
632	70	40	1	289	12	68.4064	119.865	-118.446	1.1	0.5	11.8	214	3.99	8.4	0	0	0	0	0	0	0	0	1	0	0	0	0	1	0	0	0	6	3.02766	137	21	15	35	6		0.5	12.6	94.6479	232.7	2.45859	5.67371	1	193
633	58	90	2		13	299	100	705	4.3	2.4	10.9	135	3.56	9.5	0	0	0	0	0	0	1	0	1	0	0	0	0	0	1	0	0	5	2.6	131	33	55	60	31	7.3	2.1	7.6	217	705	3.24885	36.2	3.1	113
634	71	170.6	2		13	16	83	24	2.6	0.9	8.8	240	2.73	9.4	0	1	0	0	0	0	0	0	1	0	0	0	0	0	0	0	0	5	3	131	27	32	41	15.825	2.9	0.9	11.5	16	19	1.1875	2.9	2.6	186
635	45	87.1	2		13	1208	109	2391	2.1	1.4	12.6	224	3.81	9.6	0	1	0	0	0	1	0	0	1	0	0	0	0	0	0	0	0	3	3.4	123	37	62	44	9	2.1	1.2	7	94.6479	232.7	2.45859	5.67371	1.4	206
636	42	115.3	2		13	69	123	51	3.3	2.1	11.6	279	3.77	9.9	0	1	0	0	0	1	0	0	1	0	0	0	1	0	0	0	0	5	3.7	122	17	60	33	28.524	0.6	1.4	7.2	40	37	0.925	0.6	2.1	279
637	56	86	2		13	1713	52	2418	2.3	0.9	10.1	95	3.2	5.4	0	0	0	0	0	0	0	0	1	0	0	0	0	1	1	0	0	6	2.7	136	27	36	41	22	5.3	0.6	2.6	129	168	1.30233	1.8	1.4	57
638	85	75.1	2	363	12	42	174	68	1.5	0.9	11.1	93	3.3	7.9	0	0	0	0	0	0	0	0	1	0	0	0	0	0	1	0	0	7	2.4	135	36	25	47	15.716	2.7	0.8	7.9	42	68	1.61905	2.7	1.4	72
639	71	64.4			13	52	147	64	1.1	1.1	11.2	266	3.36	9.2	0	0	0	0	0	1	0	0	1	0	0	0	0	0	0	0	0	5	3.7	130	42	33	38	19.237	3.3	1	12.3	52	64	1.23077	3.3	1.1	266
640	63	91.6	2	81	3	13	164	40	1.6	1.9	14.1	336	4.77	9.7	0	0	0	0	0	1	0	0	1	1	0	0	0	1	0	0	0	7	2.80298	132	29	25	50	19.168	0.8	0.8	10.8	12	34	2.83333	0.7	1.3	284
641	65	73.6	1		13	2381	77	6262	2.2	0.8	10.8	112	3.37	9.8	0	0	0	0	0	0	0	0	1	0	0	0	0	1	0	0	0	5	2.8	135	37	29	54	18	2.7	0.6	5.8	87	101	1.16092	0.8	1.3	69
642	60	78.1	2		13	54	99	125	2.7	1.3	10.4	48	2.86	6.8	0	0	0	0	0	0	0	0	1	0	0	0	0	0	1	0	0	5	3.4	123	26	37	48	29.732	6	1	4.2	54	125	2.31481	5.4	2.5	47
643	58	94.6	1		13	22	290	43	1.4	1.6	9.8	178	3.26	9.9	0	1	0	0	0	0	0	0	1	1	0	0	1	0	0	0	0	6	3	139	26	27	62	11	0.9	3.1	6.8	22	43	1.95455	0.5	1.3	175
644	55	84.6	2		13	71	179	98	1.5	0.7	9.6	77	3.67	3.5	0	0	0	0	0	0	0	0	1	0	0	0	0	0	0	0	0	2	3.4	136	26	11	26	11	1.1	0.7	3.5	71	98	1.38028	1.1	1.5	77
645	64	66.8	1	2	1	35	75	83	3.5	7.5	10.3	106	3.1	8	0	0	0	0	0	1	0	0	1	0	0	0	0	0	1	0	0	6	3.5	127	47	66	114	40	9.9	8.3	10.2	35	76	2.17143	9.6	2.5	91
646	63	70.8			13	129.409	120.423	120.281	1.3	0.9	9.7	85	3.2	3.7	0	0	1	0	0	1	0	0	1	0	0	0	0	0	1	0	0	7	2.9	138	31	17	25	9		0.7	1.9	94.6479	232.7	2.45859	5.67371	1.83565	53
647	61	85.3	2		13	34	80	57	1.8	1	9.3	259	3.15	9.6	0	0	0	1	0	1	0	1	1	1	0	0	0	0	1	0	0	9	2.5	133	38	50	49	15	1.5	0.8	20.6	25	48	1.92	1.3	1.8	259
648	63	192.5	2		13	24	79	67	1.8	1.6	12.7	150	4.41	9.3	0	0	0	0	0	0	0	1	1	0	0	0	0	1	0	0	0	6	1.8	132	27	57	80	26.485	8.8	1	17.4	20	45	2.25	7.7	1.7	97
649	60	96.7	1		13	75	215	191	1.7	0.7	12	173	3.89	9.3	0	1	0	0	0	1	0	1	1	1	0	0	0	0	1	0	0	9	3	137	21	9	19	12	6.1	0.6	9.2	29	66	2.27586	1.3	1.5	132.748
650	48	119.7	1	100	6	11	93	46	3.5	3.2	6.8	72	2.13	6.6	0	0	0	0	0	0	0	0	1	0	0	0	1	0	1	0	0	5	3.1	130	33	8	56	31.594	5.8	1.7	3.9	8	35	4.375	4.9	3.1	39
651	73	76.8	1	5	1	88	86	250	3.6	2.5	9.3	65	2.56	6.6	0	0	0	0	0	1	0	0	1	0	0	0	0	1	0	1	0	11	2.38506	131	43	48	108	35.386	6.3	2.5	1.3	88	250	2.84091	4.7	3.1	65
652	64	77.8	2	11	1	23	391	36	1.8	1	10.3	144	3.33	9.7	0	0	0	0	0	0	0	0	1	0	0	0	0	0	0	0	0	3	2.1	136	40	43	62	15.825	5.8	0.6	9.7	23	27	1.17391	2	1.6	138
653	54	99.3	2	189	12	262	85	366	1.7	4.1	13.2	197	4.59	8.3	0	1	0	0	0	0	0	0	1	0	0	0	0	1	0	0	0	5	3.8	129	29	57	55	29.696	1.1	4.1	12.3	262	366	1.39695	1.1	1.7	197
654	40	73.6	2	43	3	32	102	64	1.4	0.5	9.3	98	3.52	3.3	0	0	0	0	0	1	0	0	1	0	0	0	0	0	1	0	0	4	2.9	134	26	7	26	15.673	2	0.7	3.3	32	63	1.96875	2	1.4	82
655	68	73.5333	1	2416	13	159.568	127.165	243.5	1.95428	1.9	12.4	197	4.43	7.1	0	0	0	0	0	0	0	0	1	0	0	0	1	0	0	0	0	5	4.2	132	26	32	45	18.29		2.3	7.1	94.6479	232.7	2.45859	5.67371	1.83565	120
656	60	83.3	2		13	759	108	3307	7.5	3	7.9	583	2.61	10.4	0	0	0	0	0	0	0	0	1	0	0	0	0	0	1	0	0	5	1.6	88	44	46	59	40	9	2.2	10.3	485	2391	4.9299	5.8	7.5	88
657	58	70.8	1		13	57	59	75	1.4	1.1	10.6	48	3.29	3.6	0	0	0	0	0	0	0	0	1	1	0	0	0	0	1	0	0	5	2.9	138	28	38	52	14	2.2	1	3.5	94.6479	232.7	2.45859	5.67371	1.4	132.748
658	49	85		2	1	155	240	519	2.3	3	12	305	3.16	52	1	0	0	0	0	0	0	0	1	0	0	0	0	0	0	0	0	2	2.4	124	48	50	112	38.792	20	2.7	19.9	154	365	2.37013	18.9	1.9	176
659	56	121.4			13	51	113	119	2.9	0.8	9	225	2.83	21.1	0	0	0	0	0	0	0	0	1	0	0	0	0	0	1	0	0	4	2.1	129	28	24	46	31.541	19.8	0.8	10.9	42	119	2.83333	19.8	2.6	157
660	58	125.333	2	35	3	1466	107	8450	5.6	6.6	10	219	3.11	9.8	1	1	0	1	0	0	0	0	1	0	0	0	0	1	1	0	0	9	1.7	132	46	123	50	30.33	8.8	0.7	13.8	65	83	1.27692	2.3	2.3	143
661	60	65.1	2	37	3	94	60	254	2	1.5	9.7	45	2.8	8.4	0	0	0	0	0	0	0	0	1	0	0	0	0	1	1	0	0	7	3.9	122	29	90	60	29.808	5.4	1.6	12.9	92	254	2.76087	3.7	2	35
662	65	103.3	2	2	1	54	173	305	1.6	7.1	7.4	76	2.47	35	1	0	0	1	0	0	0	0	1	1	0	0	1	0	0	0	0	8	1.8	124	43	68	89	34.564	6.7	5.8	24.9	50	155	3.1	6.7	1.4	51
663	67	159	1		13	32	58	42	1.4	0.6	9.8	274	3.44	9.8	0	1	0	0	0	1	0	0	1	1	0	0	0	0	1	0	0	8	3	130	31	27	75	8	0.9	0.4	6.4	94.6479	232.7	2.45859	5.67371	1.3	139
664	35	102.7	1		13	43	155	344	1.7	1.2	8.7	213	2.49	35.6	0	0	0	0	0	1	0	0	1	0	0	0	0	0	1	0	0	4	2.9	120	17	35	50	31.544	36.4	1.2	35.6	24	153	6.375	30.1	1.6	175
665	68	88.6	2	1980	13	16	134	21	2.9	1.7	10.6	162	4.3	9.6	0	1	1	1	0	1	0	0	1	0	0	0	1	0	1	0	0	11	4	134	20	33	29	15	0.7	1.3	5.8	16	21	1.3125	0.7	1.2	129
666	53	146.1			13	19	86	16	1.2	0.8	11.2	221	3.9	8.9	1	0	0	0	0	1	0	0	1	0	0	0	0	0	1	0	0	6	4	136	24	18	31	8	0.7	0.7	14.6	19	16	0.842105	0.7	1.1	174
667	62	62			13	18	114	49	2	6	11.1	56	4.6	9.6	0	1	0	0	0	1	0	0	1	0	0	0	1	0	0	0	1	13	1.9	135	22	32	43	29	2.2	3.7	9.6	18	49	2.72222	1.9	1.8	56
668	50	130			13	15	86	18	1	1.3	13	108	4.25	5.9	0	1	0	0	0	1	0	0	1	0	0	0	0	0	0	0	0	4	3.8	141	21	28	42	12	0.4	1.6	4.7	15	18	1.2	0.4	1	100
669	58	90.8667			13	16	171	57	1.3	7.7	9	278	3.14	9.2	0	1	1	0	0	1	0	0	1	1	1	0	1	0	0	0	0	9	2.6	125	40	107	80	29.732	1.3	6.4	1.6	11	29	2.63636	0.9	1.3	80
670	62	61.6	1		13	27	63	46	1.8	0.7	11.3	64	3.61	9.4	0	0	0	0	0	0	0	1	1	0	0	0	0	0	1	0	0	6	2.6	141	39	14	23	19	5.6	0.7	5.9	17	27	1.58824	5.6	1.7	51
671	45	65.2	1		13	30	53	45	1.1	1.3	11.7	187	3.55	9	0	0	0	0	0	0	0	0	1	0	0	0	0	0	0	0	0	1	3.5	136	29	15	35	10	0.4	1.6	2.9	94.6479	232.7	2.45859	5.67371	1.1	145
672	52	97	2	2	1	1245	218	5832	2.9	2.6	8.1	82	2.72	8.3	1	0	0	0	0	0	0	0	1	0	0	0	0	0	1	0	0	5	3	141	44	22	75	28	8.9	1.7	8.2	382	2516	6.58639	3.2	1.8	82
673	72	59.5	1	18	1	52	61	91	2.6	3.4	9.2	197	2.97	9.3	0	0	0	0	0	0	0	1	1	0	0	0	1	0	1	0	0	9	2.5	136	19	63	68	33	9.9	2.6	7.9	50	91	1.82	8.5	2.6	197
674	76	69.95	1		13	14	69	18	1.1	1.2	10	216	3.23	9.4	0	1	1	0	0	0	0	0	1	0	0	0	0	0	0	0	0	6	4.2	136	24	48	34	8	0.5	0.9	7.2	14	18	1.28571	0.5	1.1	182
675	52	63.55	1	36	3	166	74	205	5.4	4.2	8.8	164	2.5	8	0	0	0	0	0	1	0	1	1	0	0	0	0	0	1	0	0	6	3.1	127	44	82	59	36	9.7	0.8	10.2	166	205	1.23494	31.1	4	85
676	69	83.5	2	104	6	41	157	47	1.2	1.2	8.9	108	2.95	7.8	0	0	0	0	0	1	0	0	1	0	0	0	0	0	1	1	0	12	3.3	130	27	26	33	6	0.4	1.1	6.6	41	47	1.14634	0.4	1.1	93
677	41	102	1		13	39	79	156	2.3	3.8	9.7	108	3.01	9.8	1	0	0	0	0	1	0	0	1	0	0	0	1	0	1	0	0	7	2.3	137	42	55	83	30	1.7	2.4	1.1	26	43	1.65385	1.5	2.3	24
678	41	80.4	2		13	26	211	136	1.6	0.7	9	168	2.96	8.9	0	0	0	0	0	0	0	1	1	0	0	0	0	0	1	0	0	4	2.9	129	42	12	65	21	9.7	0.6	11	19	136	7.15789	10.6	1.6	44
679	53	80	2		13	51	159	114	2.3	1.3	9.8	245	2.76	8.1	0	0	0	0	0	0	0	0	1	0	0	0	0	0	0	0	0	2	2.4	135	40	62	51	20	2.4	2.6	11.2	31	98	3.16129	1.7	2.3	108
680	78	99.7	1	118	6	18	102	17	1.6	8.1	11.2	42	3.3	3.3	0	0	0	0	1	0	0	1	1	0	0	0	1	0	1	0	0	10	3.6	140	38	75	64	27	1.6	5.2	2.7	18	17	0.944444	1.6	1.4	30
681	41	81	2		13	15	66	25	1.4	0.7	11.2	305	3.47	10.7	0	0	0	0	0	0	0	0	1	0	0	0	0	0	0	0	0	1	3.4	136	33	15	21	10	0.3	0.7	10.7	15	25	1.66667	0.3	1.4	305
682	86	65.25			13	57	270	115	1.5	1	13.4	118	4.41	7.4	0	0	0	0	0	0	0	0	1	0	0	0	0	0	1	0	0	7	2.8	138	41	21	50	17	5.2	1	4.5	29	50	1.72414	1.4	1.5	88
683	71	116	2	12	1	62	66	226	3.3	5.2	10.8	108	3.25	8.3	0	1	0	0	0	0	0	0	1	1	0	0	1	0	1	0	0	10	2.6	129	33	167	72	31.168	8.9	1.5	8.3	16	28	1.75	4.4	2.1	47
684	67	83	2	9	1	85	79	214	5.6	1.2	7.5	115	2.15	9.5	0	1	0	0	0	0	0	0	1	1	0	0	0	0	1	0	0	7	2.7	131	13	78	26	30	47.3	1	4	85	214	2.51765	32.5	2.7	58
685	53	90.5	2	13	1	107	159	260	2.4	3.8	10.1	123	3.2	9.6	1	0	0	1	0	0	0	0	1	0	0	0	0	1	0	0	0	6	2	133	38	169	48	21.627	7.2	1.3	7.4	94.6479	232.7	2.45859	5.67371	1.7	25
686	60	68.3	2		13	762	124	1318	1.7	0.8	9.8	100	3.13	9.5	0	0	0	0	0	1	0	0	1	0	0	0	0	0	1	0	0	6	3.3	135	42	22	79	11	6.2	0.8	4.2	22	42	1.90909	0.7	1.5	100
687	46	89.4	1		13	39	71	30	1.2	0.9	11.2	111	3.24	9.4	0	0	0	0	0	1	0	0	1	1	0	0	0	0	0	0	0	3	2.92914	138	28	20	39	8	0.2	0.9	20.1	39	30	0.769231	0.2	1.2	110
688	83	122		13	1	527	99	3114	6.2	5.8	10.8	308	4.82	30.6	0	1	0	1	0	1	0	0	1	0	0	0	1	1	1	0	0	14	2.8	130	54	80	99	34	8.1	5.2	10.3	37	91	2.45946	2.6	2.1	308
689	61	76.1	2	672	13	28	116	70	1.6	0.8	11.7	148	3.64	5.7	0	0	1	0	0	0	0	0	1	0	0	0	0	0	1	0	0	6	3.2	134	29	7	42	16.574	2.5	0.7	3	25	70	2.8	2.2	1.5	90
690	87	61.6	2	113	6	40	138.915	42	3.4	1.9	8.7	92	3.52	8.3	0	1	0	0	0	0	0	0	1	0	0	0	1	1	0	1	0	14	3	132	46	45	63	24.528	1.6	1.6	8.3	29	42	1.44828	1.6	2.3	71
691	75	71.6	1	1	1	478	85	785	2.3	1.6	9.4	295	2.8	26.4	0	1	0	1	0	0	0	0	1	1	0	1	0	0	0	0	0	9	2.3	137	61	29	114	15	1.2	1.6	20.7	94.6479	232.7	2.45859	5.67371	1.2	260
692	54	82	1	15	1	787	110	2673	4.4	4.6	12.2	325	3.82	71.3	0	0	0	0	0	1	0	0	1	0	0	0	0	0	0	0	0	3	2.1	125	54	62	47	33.32	5.6	4.2	35.1	28	73	2.60714	1.5	1.6	325
693	63	91	1		13	43	54	45	1.1	1	10.6	249	3.86	11.7	0	1	0	0	0	1	0	0	1	1	0	0	0	0	0	0	0	6	2.91532	136	30	22	33	9	0.3	1.2	11.7	43	45	1.04651	0.3	1.1	224
694	48	80	2	1	1	651	85	3657	1.8	1.6	4.2	73	1.35	5.8	0	0	0	0	0	0	0	0	1	0	0	0	0	0	1	0	0	3	1.8	156	42	16	115	31	3.3	1.6	5.8	651	3657	5.61751	3.3	1.8	73
695	68	93.6	2	569	13	61	65	118	1.5	6.5	7.8	274	2.61	5.3	0	0	0	0	0	0	0	0	1	0	0	0	0	0	1	0	0	5	2.7	133	23	52	48	26.112	1	0.8	5.3	23	39	1.69565	1	1.5	132.748
696	58	49.5	1	372	13	126	117	169	1.3	1	12.7	55	3.73	6.3	0	0	0	0	0	0	0	0	1	0	0	0	0	0	1	0	0	4	2.6	139	36	16	39	12	2.1	1	5.3	126	169	1.34127	1.6	1.2	48
697	52	79.2	2	22	1	83	91	111	2.3	0.9	11.2	107	2.94	8.6	1	0	0	0	0	0	0	0	1	0	0	0	0	0	1	0	0	5	2.4	122	22	22	34	25.28	6.2	0.9	5.3	83	111	1.33735	4.5	1.8	72
698	68	71.3	2		13	56	39	81	3.1	3	7.7	134	2.26	9.8	0	0	0	0	0	0	0	0	1	0	1	0	0	0	1	0	0	7	2.8	134	28	71	65	28.792	4.2	1.7	7.1	56	58	1.03571	2.3	2.2	84
699	64	71.6	2	742	13	455	86	630	1.5	1.3	10.3	146	3.1	7.7	0	0	0	0	0	0	0	0	1	0	0	0	0	0	1	0	0	5	2.9	130	31	36	51	17.475	2.2	0.9	2.4	15	22	1.46667	1.2	1.4	136
700	47	79.4	2	149	6	112	220	122	1.5	0.8	12.3	149	4.34	8.7	0	0	0	0	0	0	0	1	1	0	0	0	0	0	1	0	0	4	3.1	137	18	10	22	15	3.5	0.8	8.7	112	122	1.08929	3.1	1.5	120
701	50	82			13	281	106	949	4.3	2.2	13.5	248	4.24	9.8	0	0	0	0	0	0	0	0	1	0	0	0	0	0	1	0	0	4	2.4	125	35	60	80	35.66	9.4	0.4	3.9	52	131	2.51923	14	3.7	21
702	86	79.5	2	36	3	74	431	88	1.6	7.6	9.6	183	3.3	25	0	0	0	0	0	0	0	0	1	1	0	0	1	0	1	0	0	10	2.3	130	47	156	68	31.98	9.8	2.9	20.5	71	85	1.19718	3.1	1.3	94
703	45	86.2	2	42	3	33	101	38	2.2	5.2	8.8	122	3.1	9.8	0	1	0	0	0	0	0	0	1	0	0	0	0	0	1	0	0	4	2.5	125	43	50	75	31.544	1.7	3	3.8	33	35	1.06061	0.3	2	114
704	66	74.1	2	58	3	28	215	64	2.4	4.5	11.7	258	3.31	26.8	0	0	0	1	0	0	0	0	1	0	0	0	1	0	1	0	0	8	2.8	135	30	78	59	33	3.2	3.6	13.9	25	34	1.36	1.6	1.5	189
705	72	76.5	1	157	6	93	357	295	2	1.8	8.3	688	3.04	9.9	0	1	0	0	0	0	0	0	1	0	1	0	0	0	0	0	0	7	2.7	119	34	36	82	30.94	5.3	0.5	8.5	14	49	3.5	0.8	1.4	193
706	41	77.3	2	219	12	368	136	1137	2.4	0.6	9.5	263	3.13	9.7	0	0	0	0	0	0	0	0	1	0	0	0	0	0	1	0	0	3	2	131	34	12	20	15	9.9	0.5	5.3	16	77	4.8125	2.7	1.5	103
707	65	108		13	1	35	65	51	2.2	4.6	10.9	222	3.57	23.7	0	0	0	0	0	1	0	0	1	0	0	0	1	0	0	0	0	6	2.4	126	27	110	63	31.98	5	1.4	10.2	35	51	1.45714	2	1.9	165
708	48	65	2		13	164	43	313	6.6	5.4	9.7	233	3.07	9.9	0	0	0	0	0	0	0	0	1	0	1	0	1	0	1	0	0	7	1.8	125	44	114	96	40	9.9	1.8	6.8	32	64	2	27.4	1.7	95
709	58	79	2		13	113.362	123.039	64.5694	1.4	0.8	8.9	141	2.64	5.7	0	0	0	0	0	0	0	1	1	0	0	0	0	0	1	0	0	5	2.93904	139	25	15	38	11		0.8	5.7	94.6479	232.7	2.45859	5.67371	1.4	141
710	55	83	2		13	1595	50	549	1.4	0.9	15.6	147	5.1	7.3	0	1	0	0	0	1	0	0	1	0	0	0	0	0	0	0	0	4	4	134	27	18	32	12	1.7	0.8	7.3	1595	549	0.344201	1.3	1.4	134
711	61	133	2		13	22	87	28	1.3	1.8	13.6	176	4.69	5.1	0	0	0	0	0	1	0	0	1	0	0	0	1	0	0	0	0	6	2.86826	139	29	35	37	15		1.6	20.5	22	28	1.27273	5.67371	1.3	176
712	65	116.2			13	111	60	104	1.3	0.7	12.2	152	4.2	9.4	0	1	0	0	0	1	0	0	1	1	0	0	0	0	0	0	0	6	3.1	132	25	10	30	9	1.2	0.6	8.8	111	104	0.936937	1	1.3	60
713	53	98	2	228	12	30	193	76	1.7	10.1	9.4	142	3.07	8.3	0	0	0	0	0	0	0	0	1	0	0	0	1	0	1	0	0	6	2.7	132	38	61	64	24.97	1.5	9.8	7.4	25	51	2.04	0.8	1.2	142
714	80	83.7	2	16	1	106.752	117.494	-0.872232	1.2	1.1	11.6	229	3.79	9	0	0	0	1	0	1	0	0	1	0	1	0	1	1	0	1	0	17	2.99708	128	26	30	20	8		1.2	8.8	94.6479	232.7	2.45859	5.67371	1.1	178
715	54	104	2	5	1	52	71	99	1.6	6.9	9.6	62	2.89	6.6	0	0	0	0	0	1	0	0	1	0	0	0	0	0	1	0	0	5	3.3	132	39	167	75	28.31	1.5	6.9	6.6	52	99	1.90385	1.5	1.6	62
716	55	90.1	2		13	20	49	33	1.5	2.3	9.7	167	3.54	9.5	0	0	0	0	0	0	0	1	1	0	0	0	0	0	1	0	0	5	2.72032	126	25	67	60	31.719	7.8	2.4	13	94.6479	232.7	2.45859	7.8	1.5	167
717	66	65	2	2582	13	73.779	115.725	-152.424	1.1	1	10.4	217	3.31	9.6	0	0	0	0	0	0	0	0	1	0	0	0	0	1	0	0	0	5	3.07528	138	19	25	21	7		1	9.6	94.6479	232.7	2.45859	5.67371	1.1	217
718	69	65.2	1	8	1	58	340	180	1.8	1.9	7.5	290	2.1	25	0	0	1	0	0	1	0	0	1	0	0	0	0	0	0	0	0	5	2.5	133	38	72	75	29	24	1.5	20.1	94.6479	232.7	2.45859	5.67371	1.3	132.748
719	63	76.85	2	43	3	50	121	92	1.8	0.8	12.1	126	4.03	9.4	1	0	0	0	0	0	0	0	1	1	0	0	0	1	1	0	0	9	2.2	127	29	30	7	17.475	2.7	0.5	8.4	44	78	1.77273	2.7	1.5	76
720	78	86.5	2	137	6	29	87	38	1.4	0.8	9.3	173	2.76	8.3	0	0	0	0	0	0	0	0	1	0	0	0	0	0	0	0	0	4	2.3	137	35	19	44	11	0.8	0.8	16	94.6479	232.7	2.45859	5.67371	1.4	89
721	73	69.65	2	47	3	72	292	104	1.8	5.7	11.2	135	3.33	9.9	0	0	0	1	0	1	0	0	1	0	0	1	0	0	1	0	0	10	2.7	137	48	51	77	25	8.8	3	12.9	26	26	1	1.2	1.7	132.748
722	61	106.3	2	215	12	90	102	126	4	1.3	13.7	108	4.19	6	0	0	0	0	0	0	0	0	1	1	0	0	0	1	0	1	1	16	1.9	128	28	23	35	10	1.2	1	6	90	126	1.4	1.2	1.3	104
723	57	69.9	1		13	21	68	53	1.8	0.5	9.2	543	3.14	7.8	0	0	0	0	0	0	0	0	1	0	0	0	0	0	0	0	0	2	2.7	134	22	11	22	9	0.8	0.5	7.8	21	53	2.52381	0.8	1.3	110
724	65	154.8	2		13	40	60	38	1.2	1.5	12.1	100	4.03	8.7	1	0	0	0	0	1	0	0	1	1	0	0	0	0	0	0	0	6	3.5	137	37	17	46	12.924	0.4	1.6	8.7	40	36	0.9	0.3	1.1	82
725	52	99.6667	2		13	871	54	1077	1.9	0.7	8.2	165	2.3	8.8	0	0	0	0	0	0	0	0	1	0	0	0	0	1	1	0	0	6	2.3	136	25	23	30	20	5	0.7	5.1	23	44	1.91304	3	1.6	58
726	64	86.2	1	29	1	189	217	861	4.6	6	11	148	3.66	28.7	0	1	0	0	0	0	0	0	1	0	0	0	0	0	1	0	0	6	3.3	127	36	97	93	40	5.5	3.6	16.2	66	192	2.90909	2.6	3.1	148
727	32	78	2		13	49	241	119	1.4	0.7	9.3	97	3.37	3.8	0	0	0	0	0	0	0	0	1	0	0	0	0	0	1	0	0	3	3.2	139	18	16	25	10	1.5	0.6	3.8	43	114	2.65116	1.3	1.3	95
728	56	109.1	1	27	1	44	147	88	1.7	0.9	9.8	171	3.11	8.9	0	0	0	0	0	1	0	0	1	0	0	0	0	1	1	1	0	11	2.8	137	38	16	37	16	3.3	0.8	7.6	44	88	2	3.3	1.5	123
729	54	82	1	13	1	153	120	233	4	3.6	8.9	75	2.53	20.9	0	0	0	0	0	0	0	0	1	0	0	0	0	0	1	0	0	4	3.2	133	26	95	73	40	46.2	2.4	11.4	134	198	1.47761	40.6	2.3	54
730	92	71.8	1	71	3	110.362	123.308	63.8538	0.9	1.6	9	129	3.18	27.4	0	1	0	0	0	0	0	0	1	1	0	0	1	0	1	0	0	11	2.93408	140	26	63	39	10		1.5	14.2	94.6479	232.7	2.45859	5.67371	0.9	132.748
731	71	50			13	181.801	131.547	426.809	1.8	1.2	4.6	558	1.68	9.7	0	1	0	0	0	0	0	0	1	0	0	0	0	0	0	0	0	5	2.72463	139	40	21	52	14		0.9	4.2	94.6479	232.7	2.45859	5.67371	1.8	558
732	58	82	2		13	764	67	627	2.1	1	12	241	3.92	9.8	0	0	0	1	0	1	0	0	1	0	0	0	0	0	1	0	0	6	2.9	138	30	13	41	12	1.9	1	11	95	140	1.47368	0.8	1.4	241
733	60	59.6	1		13	452	55	398	4	4.8	9	241	3	9.9	0	0	0	0	0	0	0	0	1	0	0	0	0	0	1	0	0	5	1.8	123	42	91	48	40	9.6	1.2	15.2	98	176	1.79592	5.6	2.3	106
734	46	82	2		13	47	139	121	1.7	0.8	12.3	95	3.52	6.8	0	0	0	0	0	0	0	0	1	1	0	0	0	0	0	0	0	2	2.9	125	25	26	45	20.752	2.8	0.4	5.1	39	121	3.10256	2.6	1.7	60
735	88	55.5	1	304	12	288.845	133.588	703.029	7.9	1.6	9.2	208	3.34	6.9	0	1	0	0	0	1	0	0	1	0	0	0	0	1	0	0	0	9	2.66156	128	30	29	47	36.65		1.8	5.4	94.6479	232.7	2.45859	5.67371	7.9	185
736	54	99.6			13	34	75	44	0.9	0.9	11.4	123	3.72	6.1	0	0	0	0	0	0	0	0	1	0	0	0	0	0	0	0	0	2	3.8	134	21	15	36	7	1.1	1.4	2.8	25	37	1.48	1.1	0.9	37
737	76	92.4667	2		13	14	64	40	1.7	0.8	9.2	214	3.42	9	0	0	0	0	0	0	0	0	1	0	0	0	0	0	1	0	0	6	2.9	134	34	17	32	16.574	3	1	9	12	32	2.66667	1.7	1.7	145
738	67	96.5	2	1	1	1624	248	13170	2.9	3.3	10.3	84	3.46	7.5	0	0	0	0	0	1	0	0	1	0	0	0	0	0	0	0	0	4	3.9	131	52	41	113	40	9.9	2.7	7.2	1624	13170	8.10961	13.1	2.2	84
739	61	105.7	2	13	1	2562	238	5879	3.1	4.5	12.5	257	3.64	25.9	0	0	0	0	0	0	0	0	1	0	0	0	0	0	1	0	0	5	1.9	119	39	132	71	30.452	21.7	2.2	25.9	163	271	1.66258	12.5	2.1	257
740	82	92.5	1	284	12	390	112	335	1.3	0.9	12.7	166	4.06	9.1	0	0	0	0	0	0	0	0	1	0	0	0	0	0	0	0	0	5	2.8	135	33	22	47	15	4	0.9	22.7	381	335	0.879265	3.3	1.3	166
741	60	90.8	2		13	21	53	28	1.3	1.1	10.2	158	3.33	6.3	0	0	0	0	0	0	0	0	1	1	0	0	0	0	1	0	0	6	3.4	136	38	55	51	12	1.4	0.9	16.5	18	24	1.33333	1.4	1.3	158
742	45	73	2		13	52	54	117	1.4	1	8.1	129	3.12	9.3	0	0	0	0	0	0	0	0	1	0	0	0	0	0	0	0	0	1	2.4	134	41	27	68	11	1.7	0.7	6.2	51	108	2.11765	0.9	1.4	129
743	56	101.8	2	4	1	39	86	146	3.5	5.1	9.7	109	2.72	26.4	0	0	0	0	0	0	0	1	1	0	0	0	0	0	1	0	0	5	2.5	123	43	127	116	40	29.5	4.2	26.4	39	146	3.74359	28.3	2.7	109
744	78	72.1	2	15	1	541	85	1364	4.2	3.4	16.2	334	4.99	37.9	0	1	0	0	0	0	0	0	1	0	0	0	0	0	0	0	0	5	2.7	128	38	92	55	9	6.3	1.3	19.7	497	523	1.05231	0.9	1.83565	334
745	72	91.8	1	1834	13	41	185	84	2	1	8.5	140	2.7	8.9	0	0	0	0	0	0	0	0	1	0	0	0	0	0	1	0	0	6	2.62563	127	39	25	58	25.93	4.4	1	11.9	41	84	2.04878	4.3	1.7	118
746	63	85	2		13	150	73	89	1.1	0.7	11	127	3.45	5.4	0	0	0	0	0	0	0	0	1	0	0	0	0	0	0	0	0	3	3.6	136	35	15	15	6	0.8	0.7	3.9	150	89	0.593333	0.7	1.1	108
747	73	98.75	2		13	170.342	122.54	265.084	1.8	1.5	11.5	68	3.59	8.4	0	0	0	0	0	0	0	0	1	0	0	0	1	0	1	1	0	14	2.86438	131	32	36	26	15		1.2	11.8	94.6479	232.7	2.45859	5.67371	1.8	56
748	69	103	2	20	1	21	54	110	6.4	6.3	7.2	328	2.75	9.8	1	1	0	1	0	0	0	0	1	1	1	0	1	0	1	0	0	12	2.6	136	38	78	73	32.264	1.4	1.3	7.6	94.6479	232.7	2.45859	5.67371	5.9	51
749	41	94	1		13	81	429	321	1.3	0.9	9.3	409	2.84	8.1	0	0	0	0	0	0	0	0	1	0	0	0	0	0	1	0	0	3	2.4	135	36	8	60	18	9.4	0.9	6.5	81	318	3.92593	9.3	1.3	129
750	69	85.7	2		13	16	57	45	2.1	1.2	7.4	68	2.18	5.4	0	0	0	0	0	1	0	0	1	1	0	0	0	0	1	0	0	7	2.8	137	30	29	38	20	3.6	1.2	5.4	16	45	2.8125	3.6	1.9	68
751	76	106.05	2		13	101	205	168	1.3	1	10.2	157	3.41	8.5	0	0	0	0	0	0	0	0	1	0	0	0	0	1	1	0	0	8	2.5	141	20	20	33	16	5.2	0.8	16.3	86	159	1.84884	3.1	1.3	132.748
752	50	83.2222	2	1647	13	516	35	1173	2.6	7	12.3	173	3.9	9.9	0	0	0	0	0	1	0	0	1	0	1	0	1	0	1	0	0	9	1.8	134	37	78	60	33.693	7.3	7	9.6	36	70	1.94444	1.4	1.5	34
753	47	118.8	1	6	1	66	126	118	2.6	2.2	8.9	71	2.46	9.9	0	0	0	0	0	0	0	0	1	1	0	0	0	0	1	0	0	4	3.2	127	28	46	81	34.64	20.4	1.9	15.3	94.6479	232.7	2.45859	5.67371	2	132.748
754	47	74.15	2	2	1	1662	305	8067	2.5	2.7	10.1	104	3.2	8.2	0	0	0	0	0	0	0	0	1	0	0	0	0	0	0	0	0	1	2	134	34	36	64	36.32	6.3	3.4	5.8	1640	7736	4.71707	4.9	2.5	85
755	74	61	1	7	1	111	38	364	1.7	1	10.9	91	3.29	7.8	0	0	0	0	0	0	0	0	1	0	0	0	0	0	0	0	0	4	2	137	56	44	105	15	3.8	0.4	10.2	111	364	3.27928	2.1	1.7	66
756	55	100.3	2	219	12	9	157	18	1.2	2	8.9	514	2.73	9.6	0	0	0	0	0	0	0	1	1	0	0	0	0	0	1	0	0	5	2.73437	136	36	37	59	15.825	0.5	1.9	18.4	9	18	2	0.5	1.2	452
757	56	81.25	2	2870	13	668	34	954	3.5	7.8	10.1	524	3.25	9.9	0	0	0	0	0	0	0	1	1	1	0	0	0	0	1	0	0	6	1.9	125	35	152	86	9	9.9	2.8	19.2	33	74	2.24242	3.7	1.4	154
758	61	91.5	2	257	12	39	95	88	1.5	8.4	8.3	35	2.5	3.7	0	0	0	0	0	0	0	0	1	1	0	0	1	0	1	0	0	8	2.1	128	46	52	76	23.561	0.5	8.3	1.5	39	85	2.17949	0.5	1.3	20
759	46	73.825	2	52	3	55	202	176	3.2	6.6	9.5	116	2.9	9.6	0	0	0	0	0	0	0	0	1	0	1	0	1	0	1	0	0	7	2.7	125	29	126	94	37.99	34.6	6.3	16.3	14	45	3.21429	18.8	1.8	102
760	42	73.9			13	137	90	404	4.3	3.6	8	73	2.82	9.1	0	0	0	0	0	0	0	0	1	0	0	0	0	0	1	0	1	9	1.6	129	25	52	87	40	33.4	0.6	7.1	128	393	3.07031	17.7	4.3	72
761	64	71	1	2418	13	57	90	88	3	0.7	8.5	131	2.5	6.8	0	0	0	0	0	0	0	0	1	0	0	0	0	0	1	0	0	5	1.3	126	30	15	55	29.808	2.7	0.8	4.9	51	70	1.37255	2.7	3	95
762	44	61.4	1		13	170	68	500	4.7	3.7	8.7	104	2.51	9.9	0	0	0	1	0	0	0	0	1	0	0	0	0	0	1	0	0	4	2.2	127	49	111	57	40	26.4	3.7	5.9	94.6479	232.7	2.45859	15.7	2.9	64
763	44	66.35	1		13	1689	119	2712	6.1	4.2	9.7	140	2.93	9.3	0	0	0	0	0	1	0	0	1	0	0	0	0	0	0	0	0	2	2.5	128	18	33	48	40	9.4	5.2	9.1	1689	2712	1.60568	5	6.1	135
764	51	57	1	1	1	13	254	69	5.2	7	10.1	151	3.2	18.3	0	0	0	0	0	0	0	0	1	0	0	0	0	0	1	0	0	4	3.4	131	46	57	135	40	32.9	8.7	18.3	13	69	5.30769	32.9	4.5	132.748
765	66	81.2	2	63	3	58	77	86	2.3	4.2	8.8	110	2.54	9.5	0	1	0	0	0	1	0	0	1	0	1	0	1	0	1	0	0	11	1.9	130	26	115	74	26	4.7	3.7	6.3	37	50	1.35135	2.3	1.7	110
766	76	95		6	1	61	210	48	1.7	3.3	9.2	48	2.67	9.5	1	0	0	0	0	0	0	0	1	0	0	0	1	1	0	0	0	9	2.5	136	44	77	79	22.594	2.5	2.6	20.5	58	48	0.827586	1.8	1.5	28
767	79	93	2	913	13	33	91	115	4.2	2.4	9.4	271	3.09	9.1	1	1	0	0	0	0	0	0	1	0	0	0	1	0	0	0	0	8	2.7	135	28	61	40	18.726	0.9	2.2	12	94.6479	232.7	2.45859	5.67371	1.83565	227
768	58	68.65	1		13	16	84	31	4.3	2.8	9.6	158	2.59	9.7	0	1	0	0	0	1	0	0	1	0	0	0	0	0	1	0	0	6	1.9	135	42	43	76	25.056	3.6	2.7	12.3	16	22	1.375	1.7	1.5	158
769	67	87.2	2	1880	13	29	69	46	1.5	0.8	10.6	67	3.34	5	0	0	0	0	0	0	0	0	1	1	0	0	0	0	1	0	0	6	2.7	137	21	12	34	11	1	0.6	4.2	29	46	1.58621	1	1.5	67
770	53	85	2	14	1	115	294	54	1.3	3.1	7.7	417	2.7	25.2	0	0	0	0	0	0	0	0	1	1	1	0	1	0	1	0	0	8	1.7	133	54	81	100	26.366	9.3	4	19.4	18	49	2.72222	0.9	1.3	24
771	64	95	2	76	3	38	77	153	2.7	4.8	8.8	108	3.18	9.7	0	0	1	0	0	0	0	0	1	0	0	0	0	0	1	0	0	6	3.2	121	30	150	78	35.584	6.9	3.2	10	13	30	2.30769	2.7	2	93
772	45	69.9	2	470	13	39	92	116	2	0.8	8.8	68	2.9	5.1	0	0	0	0	0	0	0	1	1	1	0	0	0	0	1	0	0	5	2.7	137	27	31	53	22	7.2	0.8	5.1	24	55	2.29167	7.2	2	67
773	77	68.5	1	5	1	9	63	14	6.9	4.2	9.6	500	3.28	20.2	0	0	0	0	0	0	0	0	1	1	0	0	1	0	1	0	0	9	2.7	135	35	121	78	38	0.5	4.2	13.9	9	14	1.55556	0.3	5.9	500
774	66	60.8	1		13	37	42	75	1.3	1.5	11.1	152	3.38	5.4	0	0	0	0	0	0	0	1	1	0	0	0	0	0	1	0	0	6	2.7	127	33	27	36	14	3.3	0.7	3.8	37	64	1.72973	3	1.3	99
775	64	78.4	2		13	184	27	497	2.1	1	10.7	515	3.4	9.8	1	0	1	0	0	1	0	0	1	0	0	0	0	0	0	0	0	6	2.7	134	37	30	55	18	5.1	0.6	16	133	327	2.45865	2.1	1.6	88
776	53	92.1	2	4	1	157	88	424	3.5	5.7	8.2	185	2.36	8.2	0	0	0	0	0	0	0	0	1	1	0	0	0	0	1	0	0	5	2.7	130	53	63	103	40	4.2	4.5	22.3	75	162	2.16	4.2	2.3	185
777	55	78.3	2	1	1	67	72	143	2.6	3.6	10.6	72	3.02	20.5	0	0	0	0	0	0	0	0	1	1	0	0	0	0	1	0	0	5	3.4	120	48	88	110	40	6	3.5	13.9	94.6479	232.7	2.45859	5.67371	2.6	46
778	57	98.4	1		13	36	126	90	2.7	2.3	11.7	138	3.46	10.4	0	0	0	0	0	0	1	0	1	0	0	0	1	0	0	0	0	5	2	130	22	56	78	35.66	5.7	2.1	35.6	34	87	2.55882	5.5	2.6	138
779	70	64	2	5	1	23	150	51	1.3	1	13.9	141	4.16	9.9	0	0	0	1	0	0	0	0	1	0	0	1	0	0	0	0	0	7	3.2	139	33	20	49	9	0.6	1	10.8	23	51	2.21739	0.6	1.3	141
780	50	91	2		13	74	78	285	1	1	15.6	268	5.13	14.8	1	0	0	0	0	0	0	0	1	0	0	0	0	0	0	0	0	3	4.1	137	16	19	18	6	0.4	1	12.1	74	285	3.85135	0.4	1	229
781	59	92.6	2	7	1	36	296	58	1.5	2.7	8.7	241	3.05	23.3	0	0	0	0	0	1	0	0	1	1	0	0	1	0	0	0	0	6	3.8	140	48	127	74	25	1.2	1.7	20.4	36	58	1.61111	1.2	1.5	227
782	58	135.6	1	22	1	1140	132	6750	6.8	5.1	6.9	184	2.02	8.9	0	0	1	1	0	1	0	0	1	0	0	0	0	0	1	0	0	7	1.4	128	38	75	75	30.66	9.8	2.5	10.6	74	148	2	3.1	1.5	151
783	70	99.1			13	102	143	161	1.4	1.5	12.1	629	3.65	9.8	0	0	0	0	0	0	0	0	1	1	0	0	0	0	0	0	0	5	2.6	132	29	33	59	21.63	3	1.6	23.9	100	161	1.61	1.8	1.4	203
784	81	56.3	2	2	1	8	181	18	1.7	3.8	10.9	946	4.93	53.6	0	1	0	0	0	0	0	0	1	0	0	0	1	0	1	0	0	10	3	133	34	114	54	26.98	1.2	2.1	53.5	5	18	3.6	1.2	1.7	900
785	52	95.9	2	5	1	258	100	335	7.9	4	12.7	207	3.48	41.7	0	0	0	0	0	0	0	0	1	0	0	0	0	0	0	0	0	2	2.9	137	40	39	80	40	5.1	0.6	15.8	183	127	0.693989	0.6	3.9	135
786	66	74.25	2	143	6	70	71	140	2.8	1.3	10.6	64	3.46	8.9	0	0	0	0	0	1	0	0	1	0	0	0	0	0	1	0	0	6	2.2	128	37	65	60	26.643	9.9	0.8	6.6	20	51	2.55	5.3	2	38
787	58	61.7	2	69	3	105	69	277	1.5	0.8	11.6	171	3.4	6.6	0	0	1	1	0	1	0	0	1	0	0	1	0	0	0	0	0	7	1.6	133	39	28	60	6	2.7	0.6	3.5	93	204	2.19355	2.1	1.5	80
788	48	74.4	1	10	1	150.05	141.826	446.518	1.3	0.8	11.1	202	3.58	33.6	0	0	0	1	0	0	0	0	1	0	0	0	0	1	0	1	0	8	2.63082	139	43	32	90	10		0.6	33.6	94.6479	232.7	2.45859	5.67371	1.3	202
789	43	98.8	2	12	1	3813	404	10839	7.6	5.2	8.4	93	2.63	9.8	0	0	0	0	0	0	0	0	1	0	0	0	1	0	0	0	0	3	2.2	131	35	72	80	40	7.2	5	9	63	118	1.87302	5.7	2.8	26
790	64	67.3	2	484	13	17	122	47	1.6	2	8.7	174	2.51	9.9	0	0	0	0	0	0	0	1	1	0	0	0	0	0	0	0	0	4	2	139	41	23	69	16	1.5	2.3	4.7	17	47	2.76471	1.3	1.1	117
791	56	85.05	2		13	198	153	646	1.3	1.7	10.2	101	5.11	8.2	0	0	0	0	0	0	0	0	1	0	0	0	0	0	1	0	0	4	2.8	134	32	37	42	16.792	1.7	1	2.3	23	21	0.913043	0.3	1.1	71
792	78	60.3			13	17	116	24	1.5	1.4	8.9	111	2.65	7.3	0	0	0	1	1	0	0	0	1	1	0	0	1	0	1	0	0	11	2.7	137	44	26	56	11	1.2	1.5	3.9	17	22	1.29412	1.2	1.5	51
793	69	99.5	1		13	70	71	235	2.3	1.3	3.6	240	1.08	8.7	0	1	0	0	0	1	0	0	1	0	0	0	0	0	1	0	0	7	2.40157	133	41	42	95	40	8.7	1.1	27.8	94.6479	232.7	2.45859	4.9	2	240
794	63	100.2	2	2	1	141.065	125.389	183.993	1.3	1	10.1	156	3.46	12.7	0	0	0	1	0	0	0	0	1	0	1	1	0	0	0	0	0	8	2.87785	137	28	11	41	13.848		1.2	12.7	94.6479	232.7	2.45859	5.67371	1.3	156
795	62	127			13	130.232	122.945	135.114	1.9	0.9	11.3	190	3.73	9.6	0	0	0	0	0	0	0	0	1	0	0	0	0	0	0	0	0	3	2.90739	135	29	23	34	11		0.9	6.2	94.6479	232.7	2.45859	5.67371	1.5	121
796	55	80	2		13	20	161	38	1.9	2.3	8.1	67	2.85	8.9	0	1	0	0	0	1	0	0	1	0	1	0	1	0	1	0	0	10	3.7	136	19	45	50	21	1	2.3	2.6	20	34	1.7	0.9	1.5	25
797	74	87.5	2		13	392	37	762	1.6	7.6	9.8	389	3.44	9.8	0	0	1	0	0	0	0	0	1	0	0	0	1	0	0	0	0	7	2.1	131	27	161	65	23	9.5	1.8	15.2	166	158	0.951807	0.5	1.5	101
798	57	67.8	1		13	37	112	107	1.7	0.9	10	108	3.14	7	0	0	0	0	0	0	0	0	1	0	0	0	0	0	0	0	0	2	3.1	137	19	19	28	14	4.1	1	7	32	106	3.3125	2.9	1.5	103
799	55	54.3			13	107	203	131	1.9	7	12.7	203	3.8	6.7	0	1	0	0	0	0	0	0	1	1	0	0	1	0	0	0	0	6	3.3	128	20	78	42	29.98	1.4	3.8	5.1	103	112	1.08738	1.4	1.6	203
800	77	68	2	37	3	15	170	21	1.3	1	10.7	236	3.39	6.3	0	1	0	0	0	0	0	0	1	0	0	0	0	1	0	1	0	11	2.9	138	37	24	30	9	0.8	1	4.1	94.6479	232.7	2.45859	5.67371	1.3	132.748
801	48	101.6	2	3444	13	35	137	41	1.4	0.5	12.5	123	4.08	5.1	0	0	0	0	0	1	0	0	1	0	0	0	0	0	0	0	0	2	3.4	141	20	12	25	10	0.5	0.6	5.1	35	41	1.17143	0.5	1.4	123
802	57	100	2	0	1	46	55	245	3.76162	2.5	6.3	32	1.82	0.6	0	1	0	0	0	0	0	0	1	1	0	0	0	0	0	0	0	4	1	129	48	25	113	34.848	1.5	3.1	0.6	46	245	5.32609	1.5	1.83565	32
803	65	72.6	2	1	1	29	148	74	1.9	2	10	89	2.72	5.8	0	0	0	0	0	1	0	0	1	0	0	0	0	0	1	0	0	6	2.2	136	40	26	83	33.231	28.4	2	10.1	29	74	2.55172	28.4	1.8	89
804	42	94.7	2		13	40	128	191	1.6	1.3	10.6	264	3.14	9.8	0	0	0	0	0	0	0	0	1	0	0	0	0	0	1	0	0	3	2.8	133	34	30	39	17	9.8	0.6	3.9	31	191	6.16129	4.2	1.4	82
805	61	103.75	2	70	3	30	109	60	2.2	1.6	10.6	175	3.08	9.7	0	0	0	0	0	0	0	1	1	0	0	0	0	0	1	0	0	6	2	134	40	49	49	20.036	2.4	1.2	16.6	22	41	1.86364	1.9	1.5	132.748
806	52	99	2		13	288	112	609	2.7	3	8.5	431	2.9	9.2	0	0	1	0	0	0	0	0	1	0	0	0	1	0	1	0	0	7	1.7	126	46	98	85	27.429	3.3	1.4	17.5	40	55	1.375	0.8	1.3	321
807	64	74.9	2		13	38	51	52	1.2	0.8	8.3	175	2.63	9.9	0	0	0	0	0	0	1	1	1	0	0	0	0	0	0	0	0	5	2.85095	138	36	28	37	8	0.7	0.7	11.6	36	52	1.44444	0.7	1.2	109
808	57	121.9	2	1	1	86	60	227	2.5	2.5	12.1	63	3.65	7.7	0	0	0	0	0	0	0	0	1	0	0	0	0	0	0	0	0	2	2.33363	133	51	50	92	36.396	16.7	1.9	18.6	86	227	2.63953	16.7	2.5	63
809	60	95	2		13	45	66	57	1.1	0.7	11.1	41	3.64	2.5	0	0	0	0	0	0	0	0	1	0	0	0	0	0	1	0	0	5	3.6	134	17	19	20	7	2.4	0.6	2.3	94.6479	232.7	2.45859	5.67371	1.1	41
810	66	100.8			13	44	49	39	1.2	1.1	11.5	85	3.52	7.8	0	0	0	0	0	0	0	0	1	1	0	0	0	0	0	0	0	4	3.5	139	35	20	25	12	0.9	1.2	7.8	44	39	0.886364	0.9	1.2	85
811	56	119.3	2		13	43	109	135	2.3	2.9	7.6	51	2.13	6.3	0	0	0	0	0	0	0	0	1	0	0	0	0	0	1	0	0	4	1.8	128	24	72	75	35.079	8.5	2.7	14	43	135	3.13953	6	2.1	44
812	56	86.5	1		13	14	46	45	1.7	5.6	10.7	542	3.52	9.5	0	0	0	0	0	0	0	0	1	1	0	0	0	0	0	0	0	3	2.5	132	23	54	34	11	1	5.8	17.7	94.6479	232.7	2.45859	5.67371	1.3	542
813	64	80.5	1	137	6	2042	327	2527	1.4	5.3	10.1	131	3.2	9.7	0	0	0	0	0	1	0	0	1	0	1	0	0	0	1	0	0	8	2.5	133	34	81	40	14	3.6	0.7	1.3	22	31	1.40909	2.1	1.2	40
814	53	80	1	12	1	16	102	69	2.3	1	8.8	126	3.43	9.4	0	0	0	0	0	0	0	0	1	0	0	0	0	0	0	0	0	2	2	134	45	40	91	19	7.7	0.7	6.5	16	44	2.75	2.5	2.3	66
815	67	73.6	2		13	12	91	34	1.8	1.9	12.2	291	3.67	7.7	0	0	0	0	0	0	0	0	1	0	0	0	0	0	0	0	0	3	2.7	125	41	50	38	25.93	1.3	1.6	6.7	11	27	2.45455	0.9	1.2	268
816	51	129.6	2		13	43	54	47	1.7	1.2	11.8	44	3.35	5.3	0	0	0	0	0	0	0	0	1	0	0	0	0	0	1	0	0	4	2.6	137	32	13	18	14	2.1	0.7	3.1	37	38	1.02703	1.6	1.7	32
817	56	113.4	2	3061	13	27	118	67	1.6	0.9	12.2	59	3.64	4.7	0	0	0	0	0	0	0	0	1	0	0	0	0	0	1	0	0	4	3.3	137	23	9	31	18	5.1	0.9	4.7	27	67	2.48148	4.5	1.6	59
818	65	94.4	2		13	17	73	38	1.2	0.5	9.9	144	3.83	9	0	0	0	0	0	1	0	0	1	1	0	0	0	1	0	0	0	7	2.84553	135	37	17	35	8	0.4	0.6	12.3	17	31	1.82353	0.4	1.83565	21
819	74	106	2	119	6	61	47	95	1.8	2.1	10.3	109	3.29	9.4	0	0	0	0	0	0	0	1	1	0	0	0	0	0	1	0	0	7	2.5	128	44	56	111	28.396	7.6	2.5	16.7	94.6479	232.7	2.45859	5.67371	1.7	48
820	57	69.3	2		13	864	142	5966	1.4	2.8	12.6	136	3.53	8.4	0	0	0	0	0	1	1	0	1	0	0	0	0	1	0	0	0	6	2.4	130	43	44	43	11	1.4	0.7	5.7	444	1151	2.59234	0.3	1.1	51
821	82	75	2	685	13	17	117.639	27	1.1	1.4	9.2	232	2.89	7.3	0	0	0	0	0	0	0	0	1	0	0	0	0	0	0	1	0	11	3.04406	137	18	30	25	11	0.5	1.6	7.3	17	27	1.58824	0.5	1.1	225
822	52	85.6	2		13	58	130.598	214	2.4	1	10.5	82	2.88	6.5	0	0	0	0	0	0	0	0	1	0	0	0	0	1	1	0	0	6	2.82605	128	22	18	56	23.561	8.2	1	6.4	52	214	4.11538	5.67371	2.2	70
823	52	63.1	2		13	159	95	370	1.4	0.7	10.1	90	3.46	7.6	0	0	0	0	0	0	0	0	1	0	0	0	0	0	1	0	0	4	2.7	130	36	18	46	11	2	0.8	7.6	94.6479	232.7	2.45859	5.67371	1.3	50
824	65	68.8	1	41	3	30	115	67	3.8	0.9	10.6	106	2.84	9.8	0	0	0	0	0	0	0	0	1	0	0	0	0	0	1	0	0	5	2.74029	130	27	18	41	32.528	19.6	1.2	10.1	19	42	2.21053	17.8	3.8	75
825	52	65.925	1	11	1	461	154	1785	3.7	2.5	7.5	152	2.32	38	0	0	0	0	0	1	0	1	1	0	0	0	0	0	1	0	0	6	2.3	126	42	109	106	31	8.1	1.6	27.8	22	56	2.54545	2.3	1.8	152
826	51	83.9	2	2267	13	24	121	43	1.3	6.8	7.4	519	2.28	8.5	0	0	0	0	0	0	0	0	1	0	1	0	1	0	0	0	0	6	2.7	135	24	25	37	23	1.1	3.9	6.2	20	39	1.95	0.8	1.1	519
827	51	81	2	1164	13	65	60	130	1.1	0.7	14.5	45	4.02	5.4	0	0	0	0	0	0	0	0	1	0	0	0	0	0	0	0	0	2	2.94063	133	31	12	25	7	2	0.7	5.4	59	126	2.13559	2	1.1	41
828	66	104.9	2		13	21	89	25	1.3	3.5	8.9	85	3.01	3.3	0	0	0	0	0	1	0	0	1	0	0	0	0	0	1	0	0	6	3	138	25	109	51	24	2.1	3	3	21	23	1.09524	2.1	1.3	61
829	47	116.55	2	9	1	69	127.788	140	1.4	2.4	11	89	3.08	9.8	0	0	0	0	0	0	0	0	1	0	0	0	0	0	1	0	0	3	2.80734	135	36	75	45	11	4.4	0.8	5.8	94.6479	232.7	2.45859	5.67371	1.3	66
830	81	102	2	153	6	861	115	1354	1.7	1.6	9.6	241	3.2	9.7	0	0	0	0	0	1	0	0	1	0	0	0	1	0	1	0	0	10	1.9	138	29	37	43	13	1.5	1.4	7.4	40	72	1.8	1.3	1.2	150
831	55	82	2		13	1046	66	2535	1.6	1.9	8.9	114	2.93	8.9	0	0	0	0	0	0	0	0	1	0	0	0	0	0	1	0	0	4	3	131	33	47	55	22	3.8	2.3	10.7	94.6479	232.7	2.45859	5.67371	1.5	49
832	50	106.5	2	2443	13	125	142	217	1.5	0.6	7.9	87	2.41	9.8	0	0	0	0	0	0	0	0	1	1	0	0	0	0	1	0	0	5	3	134	22	23	39	17	7.7	0.4	10.5	20	69	3.45	7.7	1.3	45
833	79	76	2	27	1	7	35	19	1.82	4.3	13.1	180	4.07	8.4	0	0	0	0	0	0	0	0	1	0	0	0	0	0	1	0	0	6	4	139	33	57	50	17	1.3	1.7	5.8	6	19	3.16667	0.9	1.4	180
834	65	74.1	1	1	1	239.718	153.63	851.622	2.60748	1.5	9.4	136	3.39	10.4	0	0	0	0	0	0	0	0	1	0	0	0	0	0	0	0	0	3	2.40676	127	49	31	115	22.58		1.2	10.4	94.6479	232.7	2.45859	5.67371	1.83565	136
835	73	83.2			13	27	89	52	3.5	1	9.7	47	2.44	6.4	0	0	0	0	0	0	0	0	1	0	0	0	0	1	1	0	0	8	2.61351	128	32	43	63	35.079	24.6	0.8	6.4	27	52	1.92593	24.6	3.1	47
836	60	68.4	2		13	946	47	2091	1.8	1.6	8.2	122	2.73	9.6	0	0	0	1	0	0	0	0	1	0	0	0	0	1	1	0	0	8	1.8	136	44	53	129	23	8.4	0.7	3.9	19	38	2	3.3	1.5	54
837	53	84.4	1	14	1	695	174	910	8.6	2.3	12.2	145	3.75	9.4	0	0	0	0	0	0	0	0	1	0	0	0	0	0	1	0	0	4	2.3	131	37	42	71	29	28.7	0.5	4.5	695	910	1.30935	12.8	2.6	89
838	44	78.9	1		13	21	213	55	1.1	0.4	12.9	330	3.77	16.9	0	0	0	0	0	0	0	0	1	0	0	0	0	0	0	0	0	1	2.82025	134	39	6	40	7	1.1	0.3	16.9	21	55	2.61905	1.1	1	67
839	72	103.6	1	59	3	22	82	55	1.8	3.6	8.6	217	2.86	9.9	0	1	0	0	0	0	1	1	1	0	1	0	1	0	1	0	0	13	2.4	132	30	64	73	27	7.3	2.7	9	21	43	2.04762	2.3	1.8	111
840	62	66.9	2		13	155.759	119.763	141.223	1.3	1.4	9.3	419	2.81	9.1	1	0	0	0	0	1	0	0	1	0	0	0	0	1	1	0	0	9	2.95174	131	22	24	22	18.346		1.4	19.4	94.6479	232.7	2.45859	5.67371	1.2	287
841	20	79	2		13	209	124	367	2.4	0.5	12.2	155	4.09	3.1	0	0	0	0	0	0	0	0	1	0	0	0	0	0	1	0	0	3	2.8	135	16	12	43	27	18.6	0.4	3.1	154	200	1.2987	18.6	2.4	98
842	52	117.35	2		13	1444	51	2025	2.2	1.7	11	227	3.43	9.4	0	0	0	0	0	0	0	0	1	0	0	0	0	1	1	0	0	6	1.9	133	44	54	105	28	4.5	0.8	21.7	1444	2025	1.40235	2.4	2.2	77
843	67	50.2	1		13	20	88	37	1.7	1	9	123	3.21	4.7	0	0	0	0	0	0	0	0	1	1	0	0	0	0	1	0	0	6	2.9	136	33	26	51	12	1.3	1	3.9	17	36	2.11765	1	1.4	123
844	65	69.7	1	25	1	18	75	39	1.7	4	8.9	107	3.2	9.8	0	0	0	1	0	1	0	0	1	0	0	0	1	0	1	0	0	9	3.3	132	50	107	86	27	2.4	1.4	9.1	12	28	2.33333	2.1	1.5	63
845	60	114.2	2	119	6	20	62	77	1.9	0.8	11.4	114	3.14	6.3	0	0	0	0	0	1	0	0	1	0	0	0	0	0	1	0	0	6	1.8	134	22	13	32	20.904	3.6	0.9	6.3	20	46	2.3	3.6	1.8	114
846	50	67.8	1	0	1	45	250	347	1.3	1.7	10.1	41	3.2	7.8	0	0	0	1	0	0	0	0	1	0	0	0	0	0	0	0	0	3	3.3	143	30	18	47	23	7.1	1.5	7.8	45	347	7.71111	7.1	1.3	41
847	73	92.4	2	7	1	59	132	40	1.3	4.9	9.1	169	2.92	6.9	0	1	0	0	0	0	0	0	1	0	1	0	1	1	0	0	0	11	2.7	130	24	99	47	22	2.4	4	11.9	59	40	0.677966	0.7	1.1	169
848	81	100	2	5	1	26	51	61	2.2	2.4	9.9	180	3.22	8.2	0	0	0	0	0	0	0	0	1	1	0	0	0	0	1	0	0	8	2.35864	119	49	38	100	33.356	4	0.6	8.2	18	39	2.16667	2.6	1.8	180
849	65	106.7	2	194	12	9	93	16	1.5	1	12.8	206	4.35	9.7	0	0	0	0	0	1	0	0	1	0	0	0	0	0	0	0	0	4	3.4	133	32	30	27	8	0.8	1	8.3	9	16	1.77778	0.8	1	78
850	59	125.7	2	9	1	201.667	131.3	454.83	1.3	1.9	12.9	97	4.5	8.3	0	0	0	0	0	0	0	0	1	1	1	0	1	0	1	0	0	8	2.73403	142	35	32	50	20		0.6	8.3	94.6479	232.7	2.45859	5.67371	1.3	97
851	44	65.2	1		13	85	452	138	1.3	2.9	9.3	770	3.46	9.7	1	1	0	0	0	0	0	0	1	0	0	0	1	0	1	0	0	7	2.5	134	42	72	75	16	4	2	8.5	85	138	1.62353	3.1	1.1	291
852	55	81	2		13	159	272	465	1.8	1.3	8.9	492	2.05	35.4	0	0	0	0	0	0	0	0	1	0	0	0	0	0	0	0	0	2	2.6	129	34	43	64	29.808	19.9	0.8	22	157	465	2.96178	18.9	1.7	491
853	76	88.2	2		13	84	54	63	1.4	1.8	12.6	205	4.07	9.2	1	1	1	0	0	0	0	0	1	0	0	0	1	0	1	0	0	11	2.9	134	27	28	33	10	1.5	1.7	17.2	82	62	0.756098	1.5	1.4	120
854	55	69.2	1		13	26	63	48	1.7	1.2	9.5	753	3.18	9.2	0	0	0	0	0	1	0	0	1	0	0	0	0	1	0	0	0	5	1.8	130	51	29	86	16.62	3.5	0.6	8.5	94.6479	232.7	2.45859	0.5	1.2	132.748
855	44	77.5	2		13	35	35	45	1.5	0.9	9.6	666	3.05	9.5	0	0	0	0	0	0	0	0	1	0	0	0	0	0	0	0	0	1	2.5	134	46	17	67	16.574	2.5	0.7	3.8	35	40	1.14286	2.5	1.5	136
856	52	82	2	5	1	99	92	285	3.4	9.6	12.4	110	3.47	8	0	0	0	0	0	0	0	0	1	1	0	0	1	0	1	0	0	7	4.2	134	46	97	83	40	36.7	6.9	10.2	94	277	2.94681	30.2	3.4	110
857	52	109.3	2	13	1	40	82	212	3.1	1.8	9	124	2.52	16.2	0	0	0	0	0	1	0	0	1	0	0	0	0	0	1	0	0	5	2.7	134	34	51	53	29.188	30.1	1.2	16.2	32	212	6.625	23.1	2	53
858	89	69	2	2	1	524	470	1196	3	1.8	10.9	118	3.68	8.9	0	0	0	0	0	0	0	0	1	1	0	0	0	1	1	0	0	10	2.51009	136	42	35	79	30	6.4	0.8	15.2	144	231	1.60417	4.2	2.3	118
859	65	71.3			13	37	124.642	76	1.3	1.9	9.7	243	3.15	5.7	0	0	0	0	0	0	0	0	1	0	0	0	0	0	0	0	0	3	2.90338	134	29	21	42	9		1	5.7	94.6479	232.7	2.45859	5.67371	1.3	97
860	52	134.6	2	0	1	54	78	198	2.4	5	10.3	117	3.13	25.5	1	0	0	0	0	0	0	0	1	0	0	0	1	0	1	0	0	7	2.4	125	47	71	110	40	15.3	3.6	25.5	94.6479	232.7	2.45859	5.67371	2.4	111
861	61	85	1	8	1	22	124	50	3.3	7.6	10.5	185	3.04	37.1	0	0	0	0	0	0	0	0	1	0	0	0	0	0	1	0	0	5	2.5	127	40	85	73	38	9.8	6.1	26.6	22	47	2.13636	9.3	2	185
862	79	79.65	2	6	1	826	53	1212	2.3	2.9	10.4	258	3.39	9	0	0	0	0	0	0	0	0	1	1	0	0	0	1	0	0	0	7	1.7	133	50	85	122	30	3.4	1.2	8.6	357	305	0.854342	1.4	1.1	215
863	71	101.5	1	0	1	576	343	1583	5.3	2.6	11.7	186	4.26	26.7	0	0	0	0	0	0	0	0	1	0	0	0	0	0	0	0	0	4	2.1	144	55	65	109	39	2.9	2.5	24.8	576	1583	2.74826	2.9	4.5	186
864	63	77.9	2		13	102	170	159	1.5	0.8	13.4	191	3.99	8.3	0	0	0	0	0	0	0	0	1	0	0	0	0	0	0	0	0	3	3.2	136	31	10	18	11	1	1	5.8	94.6479	232.7	2.45859	5.67371	1.5	107
865	60	93.9556	1	1	1	29	155.633	100	3.4	9.6	12.5	28	4.15	3.7	0	1	0	0	0	0	0	0	1	0	0	0	1	0	0	0	0	6	2.8	132	46	58	110	38.33	3	9.6	2.6	21	60	2.85714	3	1.8	28
866	57	102.1	2		13	100	435	204	1.2	16.1	8.9	238	2.82	8.4	0	0	0	0	0	0	0	0	1	1	0	0	0	0	1	0	0	5	2.6	117	28	93	62	30.336	2.2	14.6	5.8	100	204	2.04	2.2	1.1	80
867	77	81.5	2		13	30	138	39	1.3	0.9	13.2	111	4.6	8	0	0	0	0	0	0	0	0	1	0	0	0	0	0	0	0	0	4	2.95301	135	28	12	23	10	1.4	0.7	8	30	39	1.3	1.2	1.3	105
868	56	83	2	10	1	77	131	182	2.4	1.8	10.6	302	2.9	46.4	0	0	0	0	0	0	0	0	1	0	0	0	0	0	1	0	0	4	2	130	48	51	74	27.858	17.1	0.4	19.6	76	179	2.35526	16.6	1.8	278
869	82	85.65	1		13	21	115	31	2.2	1.3	12.3	464	5.12	23.4	0	0	0	0	0	1	0	0	1	0	0	0	0	0	0	0	0	6	3.5	131	31	34	31	10	0.3	1.1	13.8	21	232.7	11.081	5.67371	2	367
870	84	71.8	1	221	12	18	90	39	1.9	2.6	8	102	2.57	7.8	0	1	0	0	0	0	0	1	1	0	1	0	1	0	1	0	0	13	2.73695	134	31	56	56	23	1.6	1.7	4.5	15	32	2.13333	1	1.7	132.748
871	61	127.15		17	1	20	131	125	2.4	7.6	8.1	297	2.65	23.8	0	0	0	0	0	0	0	0	1	1	0	0	0	0	0	0	0	4	1.5	131	38	47	70	29	1.8	6.1	23.8	11	31	2.81818	5.67371	2.2	297
872	61	70.5	2		13	29	324	38	3.8	1.7	10.5	287	3.35	9.6	0	1	0	0	0	1	0	0	1	0	0	0	0	0	0	0	0	5	2.86463	129	24	54	40	21.079	0.7	1.1	7.3	29	38	1.31034	0.7	3.3	223
873	86	87		15	1	134	124	243	1.9	4.5	7.2	124	2.18	48.5	0	1	0	0	0	1	0	0	1	0	0	0	0	0	1	0	0	9	2.2	131	36	41	71	7	1.5	1	20.4	44	59	1.34091	1	1.1	73
874	48	80.4	1	3	1	24	215	115	2.5	0.9	7.6	282	2.39	9.7	0	0	0	0	0	0	0	0	1	0	0	0	0	0	0	0	0	1	3.2	136	32	5	60	24.528	8.5	0.8	12.2	24	115	4.79167	8.2	1.9	275
875	39	93.1	1		13	90	119	207	3.6	0.6	8.7	112	2.6	17	0	0	0	0	0	0	0	0	1	0	0	0	0	0	1	0	0	3	2.3	132	30	20	64	33.32	27	0.5	15.9	36	89	2.47222	17.9	3.6	67
876	88	55.1	1	47	3	171.441	125.864	299.274	1.4	1.1	11.6	68	3.72	14.9	0	0	0	0	0	1	0	0	1	1	0	0	0	1	0	0	0	9	2.82916	141	32	33	37	16		1.1	10.9	94.6479	232.7	2.45859	5.67371	1.4	132.748
877	60	101.9	2		13	19	59	25	1.5	0.8	8.7	106	2.79	4.9	0	0	0	0	0	0	0	0	1	0	0	0	0	0	1	0	0	5	3.4	139	27	16	31	11	1.3	0.7	4.9	19	25	1.31579	1.3	1.3	71
878	52	121.3	2		13	79	118	165	1.6	1.2	13.7	192	3.81	8.9	0	0	0	0	0	0	0	1	1	0	0	0	0	0	0	0	0	3	3.1	131	40	22	100	20.904	5.2	1.4	6.8	79	165	2.08861	3.5	1.3	100
879	60	90.5			13	266	168	325	3.5	1.1	7.3	65	2.47	9.8	0	0	0	0	0	0	0	0	1	1	0	0	0	0	1	0	0	6	2.4	132	35	74	54	27.858	7.2	1.1	10.8	169	286	1.69231	3.7	3.5	59
880	49	110	2	9	1	58	102	118	3.8	2.7	14.3	121	4.18	8.7	0	1	0	0	0	0	0	0	1	0	0	0	0	0	1	0	0	4	3.6	129	37	40	65	24.122	4	0.7	7.3	58	108	1.86207	1.7	1.5	80
881	45	63	1	12	1	224	175	699	5.6	2.4	9.8	183	2.79	9.9	0	0	0	0	0	0	0	0	1	0	0	0	0	0	1	0	0	3	2.5	122	25	34	69	36.264	27.2	1	9.9	215	699	3.25116	19.1	4.3	168
882	73	59.9	2	396	13	19	86	86	5.4	2.1	7.6	190	2.46	7.2	0	1	0	0	0	1	0	0	1	0	0	0	1	0	1	0	0	10	3.3	133	30	40	47	21.627	2.6	2	3.9	17	71	4.17647	2.3	3.2	93
883	41	70	2	1	1	170	51	900	1.9	1.6	7.7	149	2.6	5	0	0	0	0	0	0	0	0	1	0	1	0	0	0	0	0	0	3	2.51843	143	47	24	93	18	1.1	1.6	5	170	900	5.29412	1.1	1.6	149
884	55	51.9	2	1973	13	146.997	124.758	162.198	1	2.4	17.2	131	5.34	7.4	0	1	0	0	0	1	0	0	1	0	0	0	1	0	0	0	0	6	2.90743	133	22	46	40	18.3		2.3	3.7	94.6479	232.7	2.45859	5.67371	1	108
885	68	83.6	2	23	1	38	136	69	1.9	2	8.3	65	2.51	4.4	0	1	0	0	0	0	0	0	1	1	0	0	1	1	0	1	0	13	2.6	125	29	59	32	14	3.2	2	3.9	38	69	1.81579	1.9	1.9	50
886	71	92.9	2	27	1	229	132	770	3.2	6.3	8.6	154	2.67	9.2	0	0	0	0	0	0	0	0	1	0	0	0	0	0	1	0	0	6	2.1	130	40	155	89	40	9.6	0.9	14.3	34	102	3	8.9	1.9	127
887	58	123.9	2		13	63	81	73	1.2	0.9	13.2	74	4	5.2	0	0	0	0	0	0	0	0	1	1	0	0	0	0	1	0	0	5	3.02963	138	17	31	35	11	1.4	0.8	3.7	63	73	1.15873	1.4	1.2	58
888	50	100.6	2	3	1	75	97	229	3.6	4.2	9.9	152	2.63	7	0	0	0	0	0	0	0	0	1	1	0	0	1	0	1	0	0	7	2.3	125	44	48	115	40	34.7	3.3	12.2	74	132	1.78378	30.6	2.3	152
889	54	89.2	2	8	1	25	179	45	2.4	2.6	9.7	108	2.93	24.3	0	0	0	0	0	0	0	0	1	1	0	0	1	0	1	0	0	7	3.1	135	34	43	96	34.396	13.8	1.7	21.9	25	31	1.24	10	1.7	108
890	55	76.5			13	17	74	36	1.6	1.7	10.1	151	3.2	10.4	0	0	0	0	0	0	0	0	1	0	0	0	0	0	1	0	0	4	3	122	29	46	54	29.128	3.3	1.5	9.91315	17	36	2.11765	3.3	1.6	132.748
891	60	131	1	2693	13	804	152	1991	1.2	5.9	6.6	237	2.31	9.6	0	1	0	0	0	0	0	1	1	0	1	0	1	0	0	0	0	9	2.7	130	44	81	69	28.465	2.2	5.8	18.6	804	1991	2.47637	2.2	1.2	156
892	59	75.5	2		13	292	47	189	1.2	0.9	13.3	193	4.3	7.9	1	0	0	0	0	0	0	0	1	1	0	0	0	1	0	0	0	6	3.4	135	23	18	31	6	1.4	0.6	13.5	95	84	0.884211	1.2	1.2	181
893	63	64.7	1	70	3	30	183	67	1.6	5.2	10.1	50	3.2	9.5	0	0	0	0	0	0	0	0	1	1	0	0	1	0	1	0	0	8	2.1	131	21	43	55	28.772	1.2	4	11.4	27	65	2.40741	1.2	1.6	132.748
894	53	84.7	1		13	43	68	121	2.2	0.5	11.7	181	3.41	9.7	0	0	0	0	0	0	0	0	1	0	0	0	0	0	1	0	0	4	2.6	130	37	12	47	21	7.7	0.5	4.9	27	99	3.66667	7.6	1.6	52
895	80	83.5	2		13	187	58	222	1.3	1.5	9.8	142	3.02	8.4	0	0	1	0	0	0	0	0	1	0	0	0	0	1	0	0	0	8	2.9	137	26	20	38	14	1.3	1.3	7	27	40	1.48148	1.1	1.3	120
896	79	65.8	2	14	1	68	56	159	2.8	3	14.8	137	4.24	9.5	0	1	0	0	0	1	0	0	1	1	0	0	0	0	0	0	0	7	2.8	122	48	61	77	30.445	4.8	0.6	5.3	43	113	2.62791	3	1.6	129
897	43	109.9	1		13	84	138	215	1.7	2.4	5.9	345	2.04	9.9	0	1	0	0	0	1	0	0	1	0	0	0	1	0	0	0	0	5	1.7	125	31	57	41	23.831	0.8	1.5	4.7	16	46	2.875	0.5	1.5	196
898	70	76	1	0	1	196.922	139.043	524.217	1.2	3.2	19.2	53	6.56	11.7	0	0	0	0	0	0	0	0	1	1	0	0	1	0	0	0	0	7	2.64872	140	37	47	76	20		3.2	11.7	94.6479	232.7	2.45859	5.67371	1.2	53
899	67	78.6	2	582	13	54	140	100	2.2	1.7	10.1	220	2.93	9.2	0	0	0	0	0	1	0	0	1	0	0	0	0	0	0	0	1	10	1.7	132	46	43	86	27.858	9.9	1.3	6.6	94.6479	232.7	2.45859	11.4	2	15
900	48	70	2		13	1148	228	3225	1.9	2.5	9.9	244	3.12	9.8	0	0	0	0	0	0	0	0	1	0	0	0	0	0	1	0	0	3	2.8	135	46	46	112	25	9.9	1.3	5.2	221	800	3.61991	2.4	1.7	58
901	58	58.2	2		13	37	155	53	5.3	0.9	9.3	235	2.91	5.6	0	1	0	0	0	0	0	0	1	0	0	0	0	0	0	0	0	3	2.2	127	33	46	67	26	8.7	0.6	1.4	37	53	1.43243	12.4	2.3	107
902	73	57	1	1	1	13	623	40	1.4	1	11.1	320	3.47	9.3	1	0	0	0	0	0	0	0	1	0	0	0	0	0	1	0	0	7	1.8	133	47	19	113	15.696	1.8	1	9.3	13	40	3.07692	1.8	1.2	320
903	47	87.5	2		13	54	158	110	2.3	2.1	10.1	111	3.92	9.8	0	0	0	0	0	0	0	0	1	0	0	0	0	0	0	0	0	1	1.9	128	46	56	74	31.544	3.6	1.3	20.2	27	62	2.2963	2.1	2.2	87
904	68	83.3		13	1	55	291	90	3.7	3.2	10.4	253	4.36	17.7	1	1	0	0	0	0	0	0	1	0	1	0	1	0	0	0	0	9	3.3	117	33	109	64	37.584	3.9	3.1	12.8	29	51	1.75862	3.9	3.2	253
905	90	60.4	1	1803	13	166.168	129.406	344.584	3.6	1.4	8.6	229	3.33	6.7	0	1	0	0	0	0	0	0	1	1	0	0	0	0	0	0	0	7	2.77366	133	37	23	48	13		1.4	6.7	94.6479	232.7	2.45859	5.67371	1.4	132.748
906	78	50.4	1	17	1	9	98	17	3.5	3.3	8.8	536	2.99	9.8	0	1	0	0	0	1	0	0	1	0	0	0	0	0	0	0	0	6	2.1	126	41	53	83	34.904	1.1	2.9	9.8	9	17	1.88889	1.1	3.4	360
907	74	124.5	2	4	1	78	55	119	1.4	1.1	16.1	140	5.23	15	1	1	0	0	0	0	0	0	1	0	0	0	0	1	0	0	0	8	2.77771	137	41	27	36	11	1.5	1	14.8	78	119	1.52564	1.1	1.3	140
908	53	100.3	2	17	1	143	169	255	4.3	0.7	12.7	279	4.62	8.9	0	0	0	0	0	0	0	0	1	0	0	0	0	1	1	0	0	6	3	128	25	14	67	33.673	9.3	0.8	8.1	143	248	1.73427	8.5	4.3	259
909	65	47.25			13	25	106	29	0.9	6.8	10	134	3.26	9.9	0	0	0	0	0	1	0	0	1	0	0	0	1	0	0	0	1	12	2.8	134	37	83	68	24.62	0.4	7.8	14.6	25	29	1.16	0.3	0.9	134
910	35	82	2		13	98	75	137	1.2	0.8	13.1	86	3.98	7.9	0	0	1	1	0	0	0	0	1	0	0	0	0	0	0	0	0	3	3.0565	138	21	8	17	8	1.8	0.8	4.2	94.6479	232.7	2.45859	5.67371	1.2	77
911	41	62	1	20	1	88	110	182	2.3	6.5	6.5	118	1.7	8.4	0	0	0	0	0	0	0	0	1	0	0	0	0	0	1	0	0	3	3.4	129	33	109	83	40	25.3	3	10.6	88	182	2.06818	24.2	1.7	89
912	57	109.5	1		13	95	105	143	1.4	1.2	12.3	75	3.73	5.7	0	0	0	0	0	0	0	0	1	0	0	0	0	0	1	0	0	4	2.3	127	30	33	52	12	2.2	1.2	4.2	84	122	1.45238	1.6	1.2	63
913	59	92.7	2	63	3	25	66	38	1.5	0.5	9.8	90	2.99	9.5	0	0	0	0	0	0	0	0	1	0	0	1	0	0	1	0	0	6	2.95005	132	28	19	21	11	1.6	0.5	31.2	94.6479	232.7	2.45859	5.67371	1.5	12
914	43	81.9667	2	33	3	103	86	464	4.6	3.6	8	255	3.09	9.6	0	0	0	0	0	1	0	0	1	0	0	0	0	0	1	0	0	4	2.5	119	42	93	99	35.168	6.9	0.4	6.4	21	57	2.71429	3.3	1.8	81
915	77	62	1	243	12	44	72	78	4.2	0.8	8.4	112	2.11	9.9	0	0	0	0	0	0	0	0	1	0	0	0	0	0	1	0	0	6	2.4	134	36	17	34	26.485	9.5	1	5.8	44	72	1.63636	9.2	3	101
916	67	87.95	2	3898	13	2116	123	2364	3.4	3.7	8.4	177	2.58	9.5	0	0	1	0	0	1	0	0	1	1	0	0	0	0	1	0	0	8	1.7	119	43	114	84	35.079	9.9	1.4	10.8	30	41	1.36667	3.9	1.7	118
917	63	104.2	2		13	56	84	67	2.2	0.8	14.2	107	4.09	9.5	0	0	0	0	0	1	0	0	1	0	0	0	0	0	0	0	0	4	3.2	137	36	19	31	11	1.3	0.8	7.2	56	67	1.19643	1.3	1.2	89
918	57	49	2	15	1	40	70	74	2.1	0.8	9.9	63	3.15	7.6	0	0	0	0	0	1	0	0	1	0	0	0	0	0	1	0	0	5	2.8	134	38	37	56	19	7.3	0.7	7.6	30	47	1.56667	4.2	1.8	63
919	62	101.75	1	48	3	127	130	1033	4.7	2	11.6	149	3.53	9.8	0	0	0	0	0	0	0	0	1	0	0	0	0	0	1	0	0	5	2.9	121	22	42	47	40	33.2	2	7.5	63	108	1.71429	32.5	3.6	149
920	67	88.7	2	4	1	71	126	76	1.9	1.4	8.6	72	2.65	9.3	0	1	0	0	0	0	0	0	1	1	0	0	1	0	1	0	0	9	2.2	132	42	65	76	24.97	6.4	1.3	13.2	65	63	0.969231	4.4	1.8	25
921	62	71	2	2584	13	17	55	38	1.9	0.8	9.1	124	3.09	3.9	0	0	0	0	0	0	0	0	1	1	1	0	0	0	1	0	0	7	3.3	133	24	29	36	9	1.1	0.7	10.3	17	38	2.23529	0.7	1.3	124
922	44	123.8	2	20	1	91	48	300	1.4	9.5	7	423	2.32	8.6	0	0	0	0	0	1	0	0	1	0	0	0	1	0	0	0	0	4	1.9	125	44	150	114	32.752	9.1	5.3	8.6	90	300	3.33333	2.4	1	114
923	40	43.4	2	283	12	128	351	135	1.2	0.5	9.2	271	3.09	9.8	0	0	0	0	0	0	0	0	1	0	0	0	0	1	1	0	0	5	2.8	135	33	29	50	8	1.7	0.4	9.8	96	65	0.677083	1.7	1	260
924	77	94.1	2	44	3	92	80	81	2.4	0.9	11.2	114	2.99	7.2	0	0	0	0	0	0	0	0	1	0	0	0	0	1	1	0	0	8	2.9	130	30	29	51	22.313	3.8	1	5	34	63	1.85294	3.8	1.7	114
925	61	70.05	2		13	81	38	108	1.4	1.2	10.9	216	3.54	9.9	0	0	0	0	0	0	0	0	1	1	0	0	0	0	0	0	0	4	2.9	133	38	33	42	14.772	0.6	0.8	9.9	81	108	1.33333	0.6	1.4	121
926	68	113.5		12	1	34	156	72	2	6.9	8.7	360	3.04	9.9	0	0	0	0	0	0	0	0	1	0	0	0	1	1	1	0	0	9	2.4	107	28	122	80	24.97	1.2	7.9	9.6	24	37	1.54167	0.5	1.2	360
927	57	62.6	2		13	87	66	113	1.8	1.2	14.3	378	4.49	8.9	0	0	0	1	0	0	0	0	1	0	0	1	1	0	0	0	0	7	3.6	134	30	28	37	15	1.1	1.2	14.5	87	113	1.29885	1.1	1.6	144
928	64	98.4	2	24	1	30	158	87	2.5	6.5	11.5	332	3.58	9.4	0	0	0	0	0	1	0	0	1	1	0	0	1	0	1	0	0	9	2.5	131	23	106	56	33.462	5	2	9.4	23	48	2.08696	3.9	1.4	332
929	63	88.2	2		13	41	79	97	2.6	1.3	9.4	83	2.85	8.3	0	0	0	0	0	0	0	0	1	0	0	0	0	0	1	0	0	5	2	133	31	14	40	23	9.8	0.7	7.1	34	77	2.26471	6.5	2.3	54
930	67	81.9	2	91	6	87.9197	116.819	-106.476	1.3	0.7	8.3	118	2.41	2.3	0	0	1	0	0	0	0	0	1	0	0	0	0	1	0	0	0	6	2.5	136	18	7	23	10		0.6	2.3	94.6479	232.7	2.45859	5.67371	1.3	85
931	55	117.3	1	48	3	35	86	104	1.9	1.2	9	68	2.52	9.1	0	0	0	0	0	0	0	1	1	0	0	0	0	1	1	0	0	7	2.5	138	36	25	68	23	8.5	1.2	9.1	35	102	2.91429	8.4	1.9	66
932	43	126	2		13	104	129	166	1.1	0.7	16.1	69	4.75	4.1	0	0	0	0	0	1	0	0	1	0	0	0	0	0	0	0	0	2	3.09261	137	15	11	18	11	2.8	0.7	4.1	104	166	1.59615	2.8	1.1	69
933	72	53.6	1		13	17	78	40	1.4	0.9	11	349	3.65	9.4	0	0	0	0	0	0	0	0	1	0	0	0	0	0	0	0	0	4	3.4	132	34	24	47	9	1.3	0.9	14	17	40	2.35294	1.3	1.1	238
934	45	93.3	2		13	469	52	1467	6.3	1.9	10	129	2.98	6.6	0	0	0	0	0	0	0	0	1	1	0	0	0	0	1	0	0	4	2.4	121	36	76	55	37	9.7	1.8	5.4	86	225	2.61628	20.4	2.8	51
935	32	107.8	2	28	1	596	210	2750	2.1	8.1	9.4	474	2.94	9.9	0	0	0	0	0	0	0	0	1	0	0	0	0	0	1	0	0	3	3	126	45	133	75	39.297	51.6	0.6	8.7	42	184	4.38095	41.5	2.1	119
936	53	74.1	2		13	42	40	83	1.5	1.3	13.3	60	4.38	4.3	0	0	0	0	0	0	0	0	1	0	0	0	1	0	1	0	0	6	2.8	137	38	26	46	14	2.2	1.3	1.2	13	31	2.38462	0.9	1.4	34
937	61	93.6	2		13	195	270	259	2.1	2.2	8.9	349	3.02	9.8	0	0	1	0	0	0	0	0	1	1	0	0	0	0	0	0	0	5	1.9	133	26	39	53	27	17.5	1.4	11	171	251	1.46784	12	1.9	244
938	49	120	1	2	1	705	155.588	1976	2.8	5.5	10.7	100	2.9	19.5	0	0	0	0	0	0	0	0	1	0	0	0	0	0	1	0	0	3	2.5	123	43	83	111	40	30.6	5.1	19.5	179	349	1.94972	28.9	2.7	91
939	42	101			13	91	78	474	1.7	1	9.7	308	3.45	9.6	1	0	0	0	0	0	0	0	1	0	0	0	0	0	0	0	0	2	2.3	131	30	26	37	9	0.8	0.8	15.5	73	416	5.69863	0.7	1.3	117
940	75	57.15	2	6	1	80	124	202	1.2	2.1	11.1	135	3.97	9.4	0	0	0	0	0	1	0	0	1	1	0	0	1	1	1	0	0	12	3	136	31	50	75	14.858	1.4	1.6	9.4	80	202	2.525	1.4	1.2	135
941	74	73	1	5	1	44	119	219	3.1	2.6	11.8	62	3.55	9.9	0	1	0	0	0	1	0	0	1	0	0	0	1	0	1	0	0	10	2.5	139	40	89	110	35	8.9	2.6	9.9	40	69	1.725	4.9	2.1	62
942	53	91.0643	2		13	136	100	256	1.6	1.9	11.3	155	3.65	9.2	0	0	0	0	0	0	0	0	1	0	1	0	0	1	1	0	0	8	2.4	127	42	39	66	23.561	3.2	1.9	23.9	66	79	1.19697	0.5	1.4	130
943	41	104	2	9	1	1232	136	5709	4.5	5.7	8.4	94	2.29	26.3	0	0	0	0	0	0	0	0	1	0	0	0	0	0	1	0	0	3	2.6	138	56	204	114	31	9.6	1.8	26.1	227	941	4.14537	7.9	1.9	77
944	74	61.7	1	4	1	144	152	173	2.3	0.5	9.8	94	2.26	3.4	0	0	0	0	0	0	0	0	1	0	0	0	0	0	1	0	0	6	2.8	145	42	51	110	26	13.9	0.4	3.3	144	173	1.20139	13.2	1.8	55
945	84	93	2	319	12	26	109	30	1.3	1.1	12.5	191	3.97	8	0	0	0	0	0	0	0	0	1	1	0	0	0	1	0	0	0	8	2.6	135	35	22	38	6	1.7	0.9	6.1	94.6479	232.7	2.45859	5.67371	1.3	76
946	49	74.7	2		13	50	42	72	2.1	0.7	7.9	88	2.52	9.9	0	1	0	0	0	0	0	0	1	1	0	0	1	0	1	0	0	7	2.6	135	39	34	60	19	9.8	0.6	7.4	30	52	1.73333	2.4	2	52
947	89	68.5	1		13	18	44	35	1.8	2.2	9.4	176	3.02	7.1	0	1	1	0	0	1	0	0	1	0	0	0	1	0	0	0	0	10	2.78003	137	24	63	52	28	1	2	4.3	94.6479	232.7	2.45859	5.67371	1.8	132.748
948	64	136.9	1	9	1	391	227	630	5.9	2.7	15.4	177	4.82	9.1	0	0	0	0	0	0	0	0	1	0	0	0	0	0	1	0	0	5	2.8	127	45	51	92	40	38.2	1.8	16.8	391	630	1.61125	27.8	4.2	177
949	60	132	1		13	50	218	109	1.6	1.5	12.8	139	4.12	9.2	0	0	0	0	0	0	0	0	1	1	0	0	0	0	1	0	0	6	2.5	137	35	57	54	21	4.6	1.5	10.6	28	74	2.64286	4.2	1.6	139
950	60	164.8	2	11	1	17	43	78	2.7	4.8	9.8	29	2.99	8.8	0	1	0	0	0	0	0	0	1	0	1	0	1	0	0	0	0	8	4.7	131	35	132	97	40	16	3.9	8.8	16	58	3.625	14.2	2.7	26
951	69	84.4	1	34	3	60	100	105	3.2	5.2	10.1	63	3.2	8.9	0	0	0	0	0	0	0	0	1	0	0	0	0	0	1	0	0	5	2.6	130	42	112	89	36	8.1	1.1	4.8	51	96	1.88235	5.7	1.9	51
952	55	73.1	2		13	43	111	102	2.6	0.8	11.3	118	3.43	8.8	0	0	1	1	0	0	0	1	1	0	0	0	0	0	0	0	0	5	2	133	27	26	54	19	4.4	0.8	3.9	43	82	1.90698	4.4	1.6	59
953	74	77.3	1	2	1	59	82	180	3.6	2.4	9.2	111	2.91	8.9	0	1	0	0	0	0	0	0	1	0	0	0	0	0	1	0	0	7	3.7	132	48	41	90	31.891	5.2	1.5	8.9	59	180	3.05085	5.2	3.6	106
954	53	72.3		6	1	8	75	12	1.5	6.8	9.2	419	2.82	8.3	0	0	0	0	0	0	0	0	1	0	1	0	1	1	1	1	0	14	2.8	129	36	100	67	22.64	0.3	6.7	5	6	11	1.83333	0.3	1.5	419
955	56	55.5	1	8	1	37	82	109	2.5	5.1	8.2	116	2.55	24	0	0	0	0	0	0	0	0	1	0	0	0	0	0	1	0	0	4	2.6	126	34	67	75	29.363	4.9	5.1	12.8	37	73	1.97297	1.6	1.4	89
956	83	56	2	20	1	28	124	33	3.3	1.3	11.6	251	3.51	9.2	1	1	1	0	0	1	0	0	1	0	0	0	0	0	0	0	0	9	3.3	134	52	64	76	12.924	1	1	12.1	28	33	1.17857	1	1.4	199
957	79	105.6	1	8	1	23	122	55	1.7	4.6	7.9	143	2.59	9	0	1	0	0	0	0	0	0	1	0	0	0	1	0	1	0	0	9	2.2	136	46	56	63	19	2	2.1	7.5	23	54	2.34783	1.8	1.2	113
958	86	90.2	2	2	1	311	247	1169	4.9	1.3	15.3	152	4.71	19.2	0	0	0	0	0	0	0	0	1	1	0	0	0	0	1	0	0	8	1.8	141	52	31	126	37	16.9	1	11.4	64	146	2.28125	16.3	1.8	112
959	26	77.2	2	3271	13	32	183	485	2.4	0.7	9.2	313	2.65	8.8	0	0	0	0	0	0	0	0	1	0	0	0	0	0	0	0	0	1	3.1	129	40	10	64	29.696	25.5	0.4	6.5	94.6479	232.7	2.45859	5.67371	2.1	73
960	56	56.1	1		13	46	265	92	1.3	0.9	12.2	225	3.78	7.7	0	0	0	0	0	0	0	0	1	0	0	0	0	0	1	0	0	4	2.9	134	29	8	38	9	1.1	0.7	7.7	94.6479	232.7	2.45859	0.9	1.3	203
961	72	78.1			13	27	172	102	3.1	4.8	10.8	188	3.2	8.6	0	1	0	0	0	0	0	0	1	0	0	0	1	1	1	0	0	11	2	113	21	89	60	30.94	9.8	0.7	7.3	20	88	4.4	4.6	1.8	177
962	77	71	2	2927	13	113	63	95	1.3	1.3	12.9	94	4.15	9.2	0	0	0	0	0	0	0	0	1	1	0	0	0	1	0	0	0	7	2.86196	136	38	27	21	9	0.8	1.1	16.3	113	95	0.840708	0.8	1.3	132.748
963	85	71.8	2	47	3	13	162	53	1.8	3.4	9.7	219	3.15	9.7	0	1	0	0	0	0	0	0	1	0	0	0	1	0	0	0	0	8	3.2	136	50	127	86	13	1.6	0.6	17.7	10	20	2	5.67371	1.8	97
964	66	64.75	1		13	204	491	124	2.6	0.6	7.8	434	2.68	9.9	0	0	0	0	0	0	0	0	1	0	0	0	0	1	0	0	0	5	1.8	130	32	19	62	22	6.5	0.5	14.2	204	112	0.54902	1.6	1.6	339
965	53	107.3	2		13	114.227	120.484	65.4383	1.2	1.1	10	239	3.15	9.7	0	0	0	0	0	0	0	0	1	0	0	0	0	0	0	0	0	2	2.94605	135	29	17	28	8		0.8	8.6	94.6479	232.7	2.45859	5.67371	1.2	156
966	68	85	2		13	24	161	78	1.8	0.9	8.9	141	3.17	6.1	0	0	0	0	0	0	0	0	1	0	0	0	0	0	1	0	0	5	2.8	134	22	6	34	15	4.1	0.6	4.8	24	78	3.25	4.1	1.5	141
967	91	81.8	2		13	31	53	55	1.3	1.2	14.1	320	4.78	7.3	0	1	0	0	1	0	0	0	1	0	0	0	0	0	0	0	0	7	2.99508	122	27	32	23	6	1.3	1	4.5	30	55	1.83333	0.4	1.1	173
968	55	71.7			13	189.448	136.053	39	1.1	6.7	9.7	65	2.8	4.9	0	0	0	0	0	0	0	0	1	0	0	0	1	0	0	0	0	4	2.69975	141	34	30	68	20	0.5	4.8	2.8	94.6479	39	0.412054	0.5	1.1	55
969	61	71.3	2		13	46	138	63	2	1.1	11	424	3.49	9.4	0	0	0	0	0	0	0	0	1	0	0	0	0	0	0	0	0	3	2.5	139	40	15	40	20	4	1.1	4.2	46	63	1.36957	1.9	2	76
970	65	138.05	2	1664	13	15	73	26	2	1.5	11.2	270	3.83	9.9	1	1	0	1	0	1	0	0	1	0	1	0	0	0	0	0	0	9	4.3	137	39	44	82	10	0.6	1.3	10.1	15	26	1.73333	0.6	1.1	256
971	80	72.5	1	48	3	11	145	20	4	1.1	11	447	3.38	9	0	0	0	0	0	0	0	0	1	0	0	0	0	0	0	0	0	5	2.5	130	30	40	43	26.927	0.2	1.1	15.2	11	20	1.81818	0.2	4	340
972	47	94.9	2		13	34	144	97	2.2	0.6	8.2	144	2.93	9.8	0	0	0	0	0	0	0	0	1	0	0	0	0	0	1	0	0	3	2	125	21	22	40	31.544	9.9	0.6	9.6	27	97	3.59259	11.8	2.2	125
973	63	91.25	2		13	14	86	36	1.3	0.7	10.7	151	3.25	7.6	0	0	0	0	0	0	0	0	1	0	0	0	0	0	0	0	0	3	2.86925	134	33	23	39	9	0.7	0.7	23.1	14	36	2.57143	0.7	1.3	151
974	69	50.6	2	27	1	27	150	31	1.3	1.9	10.4	467	3.34	9.7	0	0	0	1	0	1	0	0	1	0	1	0	0	1	0	0	0	9	1.9	134	50	30	73	9	0.7	0.7	8.3	94.6479	232.7	2.45859	5.67371	1.3	256
975	80	112.75	2	62	3	137	217	119	1.4	1.3	10.7	366	3.55	9.1	0	1	1	0	0	1	0	0	1	1	0	0	0	0	0	1	0	15	3.1	135	47	43	58	12	1.8	1.2	9.1	109	92	0.844037	0.5	1.4	182
976	75	116.1	2	14	1	57	137.022	203	4.9	4.7	8.3	312	3.08	9.5	0	1	0	0	0	1	0	0	1	0	1	0	1	1	1	1	0	18	3.3	125	36	86	56	34.386	1.4	2.8	11.7	48	191	3.97917	0.7	3.8	267
977	50	100	2		13	693	58	2004	1.7	2.5	9.3	649	3.17	9.9	0	0	0	0	0	0	0	0	1	1	0	0	0	0	0	0	0	3	1.9	122	36	71	44	19	8.9	1	8.5	75	261	3.48	1.4	1.6	95
978	54	77.65	2		13	14	124.106	39	1.9	1.4	8	212	2.6	9.8	0	1	0	0	0	0	0	0	1	0	0	0	0	0	0	0	0	3	2.81537	131	37	26	28	14	0.6	1.2	18.8	14	36	2.57143	0.4	1.5	126
979	64	107.7	2	11	1	37	68	100	1.4	7.2	11.8	356	4.12	71.3	0	0	0	0	0	0	0	0	1	1	0	0	1	1	0	1	0	12	2.1	133	27	100	59	21.32	0.3	1.5	20.9	37	43	1.16216	0.2	1.2	210
980	53	127	1	13	1	13	86	78	3.7	6.5	10.1	68	3.2	9.9	0	0	0	0	0	0	0	0	1	0	0	0	0	0	1	0	0	4	3	127	33	83	85	40	19.1	3.2	5.9	13	78	6	12.4	2.7	29
981	67	44.8			13	7	48	16	1.2	5.1	7	1084	2.86	8	0	1	0	0	0	1	0	0	1	0	0	0	1	0	1	0	0	9	2.9	142	30	95	47	22	0.3	4.6	16.8	7	15	2.14286	0.3	1.1	990
982	61	85.5	1		13	44	143	99	1.8	0.5	10.6	98	2.88	8.8	0	0	0	1	0	1	0	0	1	1	0	0	0	0	1	0	0	8	2.2	127	27	13	43	23.072	5.7	0.5	7.5	44	99	2.25	4	1.6	98
983	83	87.7	2		13	117.327	119.617	77.4854	1.1	0.9	11.1	253	3.43	9.5	0	0	0	0	0	0	0	0	1	0	0	0	0	1	0	0	0	7	2.94311	138	31	20	24	7		0.9	4.9	94.6479	232.7	2.45859	5.67371	1.1	179
984	57	54	2		13	812	67	1169	1.7	1.1	7.5	285	2.4	9.4	1	0	0	0	0	1	0	0	1	0	0	0	0	1	1	0	0	8	2.4	126	32	38	49	21.544	3.5	1.1	17.9	812	1169	1.43966	3	1.1	156
985	53	82	2		13	43	126	95	1.8	0.7	10.9	162	3.04	8.2	0	0	0	0	0	0	0	0	1	0	0	0	0	0	1	0	0	4	3	134	12	13	16	21.98	7.2	0.7	3.3	32	95	2.96875	5.7	1.8	57
986	56	105.2	2	12	1	584	125	3213	2	3.4	8.5	255	2.88	9.2	0	0	1	0	0	0	0	0	1	0	0	0	0	0	0	0	0	3	3.1	131	34	63	52	17.759	9.4	1.3	8.5	61	160	2.62295	5.67371	1.5	83
987	66	96.5	2	5	1	160	89	167	2.6	3	10.7	114	2.93	12.5	0	0	0	0	0	0	0	1	1	0	0	0	0	1	1	0	0	8	3.4	131	41	60	96	40	26.2	1.8	12.5	160	148	0.925	26.2	2.6	132.748
988	61	110	2		13	137	281	267	1.1	0.8	12.5	297	3.71	9.6	0	0	0	0	0	0	0	0	1	0	0	0	0	0	0	0	0	3	3.3	139	22	12	30	13	5	0.8	10.3	113	267	2.36283	4.7	1.1	109
989	58	91.4	2	366	13	52	134	101	1.1	0.7	13.4	61	3.88	3.4	0	0	0	0	0	1	0	0	1	0	0	0	0	0	1	0	0	5	3.4	136	19	11	23	7	1	0.7	2.1	52	101	1.94231	1	1.1	40
990	61	101	1		13	79	225	156	1.8	6.9	10.5	255	3.1	33.3	0	0	0	0	0	1	0	0	1	1	0	0	0	0	1	0	0	7	2.5	135	26	111	78	39.033	25.4	1.8	12.8	71	138	1.94366	13.8	1.6	165
991	52	51.5	1	1186	13	43	258	83	1.2	0.5	9.5	95	3.24	5.6	0	0	0	0	0	0	0	0	1	1	0	0	0	0	0	0	0	3	3.3	138	20	11	24	8	0.5	0.5	5.6	43	83	1.93023	0.5	1.2	95
992	56	96.2	2	9	1	115	430	213	1.8	5.7	9.4	283	2.23	22.7	0	0	0	0	0	0	0	0	1	0	0	0	1	0	0	0	0	4	2.2	131	41	102	69	30.376	25.5	1.5	22.1	115	208	1.8087	25.5	1.7	255
993	61	108	2		13	203	74	912	1.6	3	12.6	156	4.37	9.5	0	0	0	0	0	0	0	0	1	1	0	0	0	0	0	0	0	4	3	136	36	54	91	22	0.9	3	17.6	203	912	4.49261	0.9	1.6	156
994	85	61.2	1	27	1	636	248	1594	2.7	1.6	9.4	224	2.91	9.5	0	1	0	0	1	0	0	0	1	1	0	0	1	0	1	0	0	12	3.2	137	34	99	47	18	4.4	0.7	11.9	38	77	2.02632	0.9	1.5	198
995	35	72.3	1	65	3	69	156	231	2	1	9.4	292	2.73	17.7	0	0	0	0	0	0	0	0	1	0	0	0	0	0	1	0	0	3	2	125	26	19	59	30.336	21.3	0.6	15.3	68	231	3.39706	20.3	2	190
996	50	82	1	15	1	20	64	60	4.4	1.3	11	74	3.38	9.4	0	0	0	0	0	0	0	0	1	0	0	0	0	0	1	0	0	4	2.2	127	33	26	68	35.31	7.9	1.2	7.3	94.6479	232.7	2.45859	5.67371	2.2	57
997	52	82	2		13	88.1577	122.581	-29.9157	1.5	1	10.1	134	3.56	7.9	0	1	0	0	0	1	0	0	1	0	0	0	0	0	0	0	0	4	2.97862	134	22	37	41	9		0.6	20.3	94.6479	232.7	2.45859	5.67371	1.5	122
998	57	77	1		13	758	52	1525	2.4	5.2	8.3	183	2.76	9.4	0	0	0	0	0	0	0	0	1	0	0	0	1	0	1	0	0	6	2.5	126	42	106	79	36	9.6	3.7	4.4	29	69	2.37931	3.4	1.5	86
999	33	77.4	1		13	25	65	39	1.7	0.8	8.8	150	3.02	9.9	0	0	0	0	0	0	0	0	1	0	0	0	0	0	1	0	0	3	1.9	136	33	37	27	12	1	0.8	9.7	25	39	1.56	0.8	1.7	113
1000	54	82	1	8	1	109	79	148	3.6	2.2	11.1	109	3.22	9.3	0	0	0	0	0	0	0	0	1	0	0	0	0	0	1	0	0	4	2.1	130	49	62	70	31	9.9	1	15.5	98	82	0.836735	8.5	2.2	86
1001	70	100.9	2		13	1075	111	752	1.6	2.1	10.6	226	3.7	9.6	0	0	0	0	0	0	0	0	1	1	0	0	1	1	0	0	0	9	2.2	137	30	64	40	19	2.8	1.4	11.1	61	59	0.967213	0.8	1.2	102
1002	61	60.6	2		13	3812	119	6142	2.9	2.2	9	230	2.9	7.7	0	1	0	0	0	0	0	0	1	0	0	0	0	0	1	0	0	6	3.1	133	33	34	37	26	9.9	1	13.1	893	1259	1.40985	3.6	2.5	230
1003	83	81.5	2	9	1	17	191	34	2.5	6	9.2	292	3.3	9.5	0	1	0	1	0	0	0	0	1	0	0	0	1	0	1	0	0	11	3.3	122	38	78	99	36.376	7	1.4	5.9	94.6479	232.7	2.45859	5.67371	1.9	275
1004	61	70	2	1	1	250	33	454	2.1	2.2	9.2	69	3.06	15.6	0	0	0	0	0	0	0	0	1	0	0	0	0	0	1	0	0	5	2.4	148	22	19	61	26	2.3	2	15.6	250	454	1.816	2.3	2	69
1005	59	72	1		13	450	233	281	1.1	1	13.6	205	4.51	7.6	0	0	0	0	0	0	0	0	1	0	0	0	0	0	1	1	0	10	4.1	125	44	29	86	6	0.9	0.6	4.6	450	199	0.442222	0.6	1	174
1006	64	103.9	2	2454	13	281	110	297	1.3	1.3	11.2	116	4.08	8	0	0	0	0	0	0	0	0	1	1	0	0	0	0	1	0	0	6	2.9	140	33	35	28	12	1.4	1	11	125	133	1.064	1.3	1.2	116
1007	50	72.2	1	8	1	142	265	259	2.6	1	7.5	81	2.12	9.4	0	0	0	0	0	0	0	0	1	0	0	0	0	0	1	0	0	4	2.2	107	37	16	45	9	15.1	0.8	4	110	211	1.91818	12.3	2.4	58
1008	48	69.9	2	31	3	222	121	342	2.3	1.4	13.1	110	4.32	9.7	0	0	0	0	0	0	0	0	1	0	0	0	0	1	1	0	1	11	2.5	130	32	38	73	23.96	4.2	0.9	13.4	57	125	2.19298	2.9	2	80
1009	66	62.3	1	8	1	100	62	214	4.4	3.8	11.1	72	3.16	5.7	0	1	0	0	0	0	0	0	1	0	0	0	0	1	1	0	0	8	2.8	133	37	52	90	28.716	7.1	2.2	5	94.6479	232.7	2.45859	5.67371	2.1	72
1010	54	63.5	1		13	89	141	161	1.5	0.8	12	33	3.48	3.7	0	0	0	0	0	0	0	0	1	0	0	0	0	0	0	0	0	2	3.1	135	30	13	39	12	2.3	0.7	2.5	89	161	1.80899	2.3	1.2	26
1011	72	128.9			13	12	65	28	1.3	1.4	8.2	206	3.69	9.9	0	1	0	0	0	1	0	0	1	0	0	0	0	0	1	0	0	8	3	133	49	20	39	12.924	1.4	1.4	4.5	94.6479	232.7	2.45859	5.67371	1.3	159
1012	58	101.9	1		13	33	91	101	4.1	2.7	10.2	161	3.46	9.9	0	0	0	0	0	0	0	0	1	1	0	0	0	0	1	0	0	5	1.9	129	37	68	75	40	33.8	1	9.3	11	46	4.18182	18.1	2	135
1013	46	82.25	2	32	3	102	48	308	3.4	4.8	9.5	61	2.67	8.3	0	0	0	0	0	0	0	0	1	0	0	0	1	0	1	0	0	5	2.3	131	32	120	79	35	5.6	2.1	6.5	102	162	1.58824	3.5	1.5	46
1014	63	96	2		13	301	58	264	1.6	0.9	9.7	132	3.16	8.9	0	0	0	0	0	0	0	1	1	0	0	0	0	0	1	0	0	6	2.8	139	33	34	48	17	4.5	0.7	5.7	38	31	0.815789	3.7	1.3	82
1015	63	73.4	1		13	65	43	87	1.6	0.8	10.1	122	3.14	9.3	0	0	0	0	0	0	0	0	1	0	0	0	0	0	1	0	0	5	2.6	138	43	35	41	12	1.3	0.8	4.8	34	44	1.29412	1.2	1.4	51
1016	53	118.2	2		13	2360	169	1370	1.9	2.6	12.7	320	4.22	17.3	0	1	1	0	0	0	0	0	1	0	0	0	0	0	0	0	0	4	2.7	130	47	100	65	26.927	1.1	2.4	15.8	94.6479	232.7	2.45859	5.67371	1.9	282
1017	71	118	1		13	176	555	132	9	1.2	15.1	279	4.81	9.7	0	0	0	0	0	0	0	1	1	0	0	0	0	0	0	0	0	5	2.8	134	29	24	44	39.066	5.3	1	12.3	172	132	0.767442	5.3	7.8	279
1018	64	66.6333			13	53	153	113	1.4	1	12	83	3.39	8	0	0	0	0	0	1	0	0	1	1	0	0	0	0	1	0	0	7	2.7	132	29	13	40	11	1.3	1	8	53	113	2.13208	1	1.3	75
1019	59	86.8			13	108	73	83	1.4	0.8	12.1	140	3.39	8.7	0	0	0	1	0	0	0	0	1	0	0	1	0	0	0	0	0	5	3.5	137	23	20	27	7	0.9	0.8	6.4	108	83	0.768519	0.9	1.1	117
1020	22	82	2		13	68	74	106	1.4	0.8	10.7	963	3.89	8	0	1	0	0	0	0	0	0	1	0	0	0	0	0	0	0	1	8	3.1	136	31	22	53	8	0.4	0.7	1.4	68	106	1.55882	0.3	1	102
1021	55	110.1	2		13	134	162	160	0.9	1.2	12.5	152	3.64	8.7	0	0	0	0	0	0	0	0	1	1	0	0	0	0	0	0	0	3	2.90289	133	28	18	40	11	2	1.3	8.7	94.6479	232.7	2.45859	5.67371	0.9	151
1022	68	72.3	1	6	1	117	105	281	3.1	2.1	8.3	241	2.92	38.8	0	0	0	0	0	0	0	0	1	0	0	0	0	0	1	0	0	5	2.6	138	45	173	75	33	9.2	1.9	38.8	96	217	2.26042	8	2.2	241
1023	62	97.4	1	8	1	28	81	66	5.6	1.1	9.3	211	2.47	31.4	0	0	0	0	0	0	0	0	1	0	0	0	0	0	1	0	0	5	1.8	125	29	63	69	32.752	9.6	1	31.4	28	65	2.32143	6.9	2.9	179
1024	60	69.7	1		13	21	185	32	1	7.1	10.4	301	3.58	8.8	0	0	0	0	0	0	0	0	1	1	1	0	1	0	0	0	0	7	3.9	130	23	75	42	27.26	0.3	4.8	14	21	32	1.52381	0.3	1	301
1025	75	114		27	1	15	75	22	3.1	2.8	7.8	510	3.18	9.9	0	1	0	1	0	0	0	0	1	1	0	0	1	0	0	0	0	9	2.8	139	50	63	72	21	0.4	2.4	15.2	94.6479	232.7	2.45859	5.67371	1.5	367
1026	65	61	1		13	218	475	550	1.1	1	11.3	102	3.47	4	0	0	0	0	0	0	0	0	1	0	0	0	0	0	1	0	0	5	2.6	137	27	26	46	13	4.2	0.8	2.2	212	477	2.25	3.8	1	63
1027	61	97.4	2		13	17	130	20	1.4	0.7	7.6	86	3.45	7.1	0	0	0	0	0	0	0	0	1	0	0	0	0	0	1	0	0	5	3.3	136	26	10	38	13.891	2.2	0.7	7.1	17	20	1.17647	1.9	1.4	132.748
1028	66	81.8	2	17	1	95	65	404	3.8	4.6	12.1	108	3.49	21.1	0	1	0	0	0	1	0	0	1	0	0	0	0	0	1	0	0	7	2.4	131	43	147	78	30	6.7	1.2	13	55	102	1.85455	2.8	1.8	69
1029	50	181.3	2		13	207	190	595	2	6.1	13	94	3.78	9.3	0	1	0	0	0	0	0	0	1	0	0	0	0	0	1	0	0	5	3.2	129	34	73	78	34.848	9.4	5.8	8.9	207	595	2.8744	7.7	1.3	94
1030	70	116	2	3	1	34	65	161	2.7	3.8	9.1	111	3.01	9.4	1	1	1	0	0	1	0	0	1	0	0	0	1	0	0	0	0	10	3	135	40	179	84	26	0.7	2.9	13	21	31	1.47619	0.7	1.6	106
1031	55	85		17	1	22	457	62	4.2	5	6	246	2.08	9.5	0	1	0	0	0	1	0	0	1	1	0	0	0	0	0	0	0	5	1.6	125	34	89	71	40	6.7	1	4.3	22	62	2.81818	1.6	1.7	115
1032	65	64.3	2	2976	13	56	39	45	1.3	1.2	9.3	363	3.09	9.7	0	0	0	0	0	0	0	0	1	0	0	0	0	0	1	0	0	5	2.6	136	31	23	36	8	0.9	0.9	11.9	56	45	0.803571	0.8	1.2	125
1033	65	77.4	1	339	12	18	132	36	1.4	2.8	10.6	87	3.45	8	0	0	0	0	0	0	0	0	1	1	1	0	1	0	1	0	0	9	2.9	134	25	52	81	26.485	4.1	2.7	2.5	18	28	1.55556	1.1	1.4	52
1034	65	83.4	2	15	1	49	56	117	4.8	2.5	11.7	360	4.12	9.8	0	1	0	1	0	0	0	0	1	0	0	1	1	0	0	0	0	9	3.4	139	38	57	69	30	0.7	2.8	12.6	41	117	2.85366	0.6	3.5	136
1035	71	75.7	2		13	96	102	146	1.3	1.3	10	242	3.29	9.9	0	0	0	0	0	0	0	1	1	0	0	0	0	1	1	0	0	9	2.9	138	31	31	28	11	1.4	0.9	13	96	146	1.52083	1.4	1.2	132.748
1036	78	92.3	2	2	1	100	104	292	2.8	2.7	11.7	71	3.48	7.7	0	1	0	0	0	0	0	1	1	1	0	0	0	0	1	0	0	9	2.5	127	49	59	144	36.792	9.7	2.4	3	69	174	2.52174	9.4	1.8	71
1037	44	92	1	66	3	270	107	393	3.2	5.4	8.7	143	2.73	9.8	0	0	0	0	0	0	0	0	1	0	0	0	1	0	1	0	0	5	2	132	51	112	91	40	41.8	3.8	8.8	31	127	4.09677	19.8	2.1	71
1038	64	74.5	1	70	3	30	83	40	2.2	1.8	10.4	93	3.09	9.6	0	1	0	0	0	0	0	0	1	1	1	0	1	0	1	0	0	10	2.3	126	20	68	47	22	2.2	1.7	6.8	28	38	1.35714	1.2	1.6	73
1039	67	79.9	2	20	1	268.835	141.673	753.189	3.36162	2	10.1	151	3.2	10.4	0	0	0	0	0	0	0	0	1	0	0	0	1	1	0	0	0	7	2.5667	131	36	50	75	31.98		2.2	9.91315	94.6479	232.7	2.45859	5.67371	1.83565	132.748
1040	56	82		0	1	180.393	132.265	473.703	1.33189	2.4	10.1	151	3.2	10.4	0	0	0	0	0	1	0	0	1	0	0	0	0	0	0	0	0	3	2.68108	133	48	48.6	52	9		0.3	9.91315	94.6479	232.7	2.45859	5.67371	1.83565	132.748
1041	79	84.5	2	1	1	217.756	135.527	607.678	1.98232	2.4	10.1	151	3.2	10.4	0	0	0	0	0	0	0	0	1	0	0	0	0	0	0	0	0	4	2.62114	133	47	48.6	58	16		1.2	9.91315	94.6479	232.7	2.45859	5.67371	1.83565	132.748
1042	66	72.4	2	1	1	283.802	146.254	894.983	3.20769	2.4	10.1	151	3.2	10.4	0	0	0	0	0	1	0	0	1	0	0	0	1	0	1	0	0	8	2.4604	133	46	48.6	85	29.145		4.5	9.91315	94.6479	232.7	2.45859	5.67371	1.83565	132.748
1043	58	67.4	1	1	1	369.157	163.629	1361.58	4.34034	2.4	10.1	151	3.2	10.4	0	0	1	0	0	0	0	0	1	0	0	0	0	0	0	0	0	3	2.16376	133	56	48.6	128	40		3	9.91315	94.6479	232.7	2.45859	5.67371	1.83565	132.748
1044	61	80	2	0	1	189.819	136.373	445.357	2.35601	2.4	10.1	151	3.2	10.4	0	0	0	0	0	0	0	0	1	0	0	0	0	0	0	0	0	3	2.71013	133	31	48.6	70	22		1.2	9.91315	94.6479	232.7	2.45859	5.67371	1.83565	132.748
